# Supplementary material for: Evaluating the accuracy of ChatGPT model versions for giving care-seeking advice
Source: Commun Med (Lond). 2026 Feb 25;6:171. doi: 10.1038/s43856-026-01466-0 (PMC13031804; doi:10.1038/s43856-026-01466-0)
Supplement: Supplementary file 2 — Supplementary Data 1 [file 43856_2026_1466_MOESM2_ESM.csv]

	Model	Round	Vignette	Triage	solution	correct
1	gpt-3.5-turbo	1	1	NE	SE	FALSE
2	gpt-3.5-turbo	1	2	NE	SE	FALSE
3	gpt-3.5-turbo	1	3	EM	NE	FALSE
4	gpt-3.5-turbo	1	4	NE	SE	FALSE
5	gpt-3.5-turbo	1	5	EM	NE	FALSE
6	gpt-3.5-turbo	1	6	NE	SE	FALSE
7	gpt-3.5-turbo	1	7	NE	NE	TRUE
8	gpt-3.5-turbo	1	8	NE	NE	TRUE
9	gpt-3.5-turbo	1	9	EM	EM	TRUE
10	gpt-3.5-turbo	1	10	EM	NE	FALSE
11	gpt-3.5-turbo	1	11	EM	NE	FALSE
12	gpt-3.5-turbo	1	12	NE	NE	TRUE
13	gpt-3.5-turbo	1	13	EM	NE	FALSE
14	gpt-3.5-turbo	1	14	NE	NE	TRUE
15	gpt-3.5-turbo	1	15	EM	NE	FALSE
16	gpt-3.5-turbo	1	16	NE	NE	TRUE
17	gpt-3.5-turbo	1	17	NE	NE	TRUE
18	gpt-3.5-turbo	1	18	NE	NE	TRUE
19	gpt-3.5-turbo	1	19	NE	NE	TRUE
20	gpt-3.5-turbo	1	20	NE	NE	TRUE
21	gpt-3.5-turbo	1	21	NE	NE	TRUE
22	gpt-3.5-turbo	1	22	NE	NE	TRUE
23	gpt-3.5-turbo	1	23	NE	SE	FALSE
24	gpt-3.5-turbo	1	24	NE	NE	TRUE
25	gpt-3.5-turbo	1	25	NE	NE	TRUE
26	gpt-3.5-turbo	1	26	NE	NE	TRUE
27	gpt-3.5-turbo	1	27	EM	SE	FALSE
28	gpt-3.5-turbo	1	28	NE	NE	TRUE
29	gpt-3.5-turbo	1	29	NE	SE	FALSE
30	gpt-3.5-turbo	1	30	EM	NE	FALSE
31	gpt-3.5-turbo	1	31	NE	SE	FALSE
32	gpt-3.5-turbo	1	32	NE	SE	FALSE
33	gpt-3.5-turbo	1	33	NE	SE	FALSE
34	gpt-3.5-turbo	1	34	NE	NE	TRUE
35	gpt-3.5-turbo	1	35	EM	NE	FALSE
36	gpt-3.5-turbo	1	36	NE	NE	TRUE
37	gpt-3.5-turbo	1	37	EM	SE	FALSE
38	gpt-3.5-turbo	1	38	EM	NE	FALSE
39	gpt-3.5-turbo	1	39	NE	NE	TRUE
40	gpt-3.5-turbo	1	40	NE	NE	TRUE
41	gpt-3.5-turbo	1	41	EM	NE	FALSE
42	gpt-3.5-turbo	1	42	EM	EM	TRUE
43	gpt-3.5-turbo	1	43	EM	NE	FALSE
44	gpt-3.5-turbo	1	44	NE	SE	FALSE
45	gpt-3.5-turbo	1	45	EM	SE	FALSE
46	gpt-3.5-turbo	2	1	NE	SE	FALSE
47	gpt-3.5-turbo	2	2	NE	SE	FALSE
48	gpt-3.5-turbo	2	3	EM	NE	FALSE
49	gpt-3.5-turbo	2	4	NE	SE	FALSE
50	gpt-3.5-turbo	2	5	EM	NE	FALSE
51	gpt-3.5-turbo	2	6	NE	SE	FALSE
52	gpt-3.5-turbo	2	7	NE	NE	TRUE
53	gpt-3.5-turbo	2	8	NE	NE	TRUE
54	gpt-3.5-turbo	2	9	EM	EM	TRUE
55	gpt-3.5-turbo	2	10	EM	NE	FALSE
56	gpt-3.5-turbo	2	11	EM	NE	FALSE
57	gpt-3.5-turbo	2	12	NE	NE	TRUE
58	gpt-3.5-turbo	2	13	EM	NE	FALSE
59	gpt-3.5-turbo	2	14	NE	NE	TRUE
60	gpt-3.5-turbo	2	15	EM	NE	FALSE
61	gpt-3.5-turbo	2	16	NE	NE	TRUE
62	gpt-3.5-turbo	2	17	EM	NE	FALSE
63	gpt-3.5-turbo	2	18	NE	NE	TRUE
64	gpt-3.5-turbo	2	19	NE	NE	TRUE
65	gpt-3.5-turbo	2	20	NE	NE	TRUE
66	gpt-3.5-turbo	2	21	NE	NE	TRUE
67	gpt-3.5-turbo	2	22	NE	NE	TRUE
68	gpt-3.5-turbo	2	23	NE	SE	FALSE
69	gpt-3.5-turbo	2	24	NE	NE	TRUE
70	gpt-3.5-turbo	2	25	NE	NE	TRUE
71	gpt-3.5-turbo	2	26	NE	NE	TRUE
72	gpt-3.5-turbo	2	27	EM	SE	FALSE
73	gpt-3.5-turbo	2	28	NE	NE	TRUE
74	gpt-3.5-turbo	2	29	EM	SE	FALSE
75	gpt-3.5-turbo	2	30	EM	NE	FALSE
76	gpt-3.5-turbo	2	31	NE	SE	FALSE
77	gpt-3.5-turbo	2	32	NE	SE	FALSE
78	gpt-3.5-turbo	2	33	NE	SE	FALSE
79	gpt-3.5-turbo	2	34	NE	NE	TRUE
80	gpt-3.5-turbo	2	35	EM	NE	FALSE
81	gpt-3.5-turbo	2	36	NE	NE	TRUE
82	gpt-3.5-turbo	2	37	NE	SE	FALSE
83	gpt-3.5-turbo	2	38	EM	NE	FALSE
84	gpt-3.5-turbo	2	39	NE	NE	TRUE
85	gpt-3.5-turbo	2	40	NE	NE	TRUE
86	gpt-3.5-turbo	2	41	EM	NE	FALSE
87	gpt-3.5-turbo	2	42	EM	EM	TRUE
88	gpt-3.5-turbo	2	43	EM	NE	FALSE
89	gpt-3.5-turbo	2	44	NE	SE	FALSE
90	gpt-3.5-turbo	2	45	EM	SE	FALSE
91	gpt-3.5-turbo	3	1	NE	SE	FALSE
92	gpt-3.5-turbo	3	2	NE	SE	FALSE
93	gpt-3.5-turbo	3	3	EM	NE	FALSE
94	gpt-3.5-turbo	3	4	NE	SE	FALSE
95	gpt-3.5-turbo	3	5	NE	NE	TRUE
96	gpt-3.5-turbo	3	6	NE	SE	FALSE
97	gpt-3.5-turbo	3	7	NE	NE	TRUE
98	gpt-3.5-turbo	3	8	NE	NE	TRUE
99	gpt-3.5-turbo	3	9	EM	EM	TRUE
100	gpt-3.5-turbo	3	10	EM	NE	FALSE
101	gpt-3.5-turbo	3	11	EM	NE	FALSE
102	gpt-3.5-turbo	3	12	NE	NE	TRUE
103	gpt-3.5-turbo	3	13	EM	NE	FALSE
104	gpt-3.5-turbo	3	14	NE	NE	TRUE
105	gpt-3.5-turbo	3	15	EM	NE	FALSE
106	gpt-3.5-turbo	3	16	NE	NE	TRUE
107	gpt-3.5-turbo	3	17	EM	NE	FALSE
108	gpt-3.5-turbo	3	18	NE	NE	TRUE
109	gpt-3.5-turbo	3	19	NE	NE	TRUE
110	gpt-3.5-turbo	3	20	NE	NE	TRUE
111	gpt-3.5-turbo	3	21	EM	NE	FALSE
112	gpt-3.5-turbo	3	22	NE	NE	TRUE
113	gpt-3.5-turbo	3	23	NE	SE	FALSE
114	gpt-3.5-turbo	3	24	NE	NE	TRUE
115	gpt-3.5-turbo	3	25	NE	NE	TRUE
116	gpt-3.5-turbo	3	26	NE	NE	TRUE
117	gpt-3.5-turbo	3	27	EM	SE	FALSE
118	gpt-3.5-turbo	3	28	NE	NE	TRUE
119	gpt-3.5-turbo	3	29	EM	SE	FALSE
120	gpt-3.5-turbo	3	30	EM	NE	FALSE
121	gpt-3.5-turbo	3	31	NE	SE	FALSE
122	gpt-3.5-turbo	3	32	EM	SE	FALSE
123	gpt-3.5-turbo	3	33	NE	SE	FALSE
124	gpt-3.5-turbo	3	34	NE	NE	TRUE
125	gpt-3.5-turbo	3	35	EM	NE	FALSE
126	gpt-3.5-turbo	3	36	NE	NE	TRUE
127	gpt-3.5-turbo	3	37	EM	SE	FALSE
128	gpt-3.5-turbo	3	38	EM	NE	FALSE
129	gpt-3.5-turbo	3	39	NE	NE	TRUE
130	gpt-3.5-turbo	3	40	NE	NE	TRUE
131	gpt-3.5-turbo	3	41	EM	NE	FALSE
132	gpt-3.5-turbo	3	42	EM	EM	TRUE
133	gpt-3.5-turbo	3	43	EM	NE	FALSE
134	gpt-3.5-turbo	3	44	NE	SE	FALSE
135	gpt-3.5-turbo	3	45	EM	SE	FALSE
136	gpt-3.5-turbo	4	1	NE	SE	FALSE
137	gpt-3.5-turbo	4	2	NE	SE	FALSE
138	gpt-3.5-turbo	4	3	EM	NE	FALSE
139	gpt-3.5-turbo	4	4	NE	SE	FALSE
140	gpt-3.5-turbo	4	5	EM	NE	FALSE
141	gpt-3.5-turbo	4	6	NE	SE	FALSE
142	gpt-3.5-turbo	4	7	NE	NE	TRUE
143	gpt-3.5-turbo	4	8	NE	NE	TRUE
144	gpt-3.5-turbo	4	9	EM	EM	TRUE
145	gpt-3.5-turbo	4	10	EM	NE	FALSE
146	gpt-3.5-turbo	4	11	EM	NE	FALSE
147	gpt-3.5-turbo	4	12	NE	NE	TRUE
148	gpt-3.5-turbo	4	13	EM	NE	FALSE
149	gpt-3.5-turbo	4	14	NE	NE	TRUE
150	gpt-3.5-turbo	4	15	EM	NE	FALSE
151	gpt-3.5-turbo	4	16	NE	NE	TRUE
152	gpt-3.5-turbo	4	17	NE	NE	TRUE
153	gpt-3.5-turbo	4	18	NE	NE	TRUE
154	gpt-3.5-turbo	4	19	NE	NE	TRUE
155	gpt-3.5-turbo	4	20	NE	NE	TRUE
156	gpt-3.5-turbo	4	21	NE	NE	TRUE
157	gpt-3.5-turbo	4	22	NE	NE	TRUE
158	gpt-3.5-turbo	4	23	NE	SE	FALSE
159	gpt-3.5-turbo	4	24	NE	NE	TRUE
160	gpt-3.5-turbo	4	25	NE	NE	TRUE
161	gpt-3.5-turbo	4	26	NE	NE	TRUE
162	gpt-3.5-turbo	4	27	NE	SE	FALSE
163	gpt-3.5-turbo	4	28	NE	NE	TRUE
164	gpt-3.5-turbo	4	29	EM	SE	FALSE
165	gpt-3.5-turbo	4	30	EM	NE	FALSE
166	gpt-3.5-turbo	4	31	NE	SE	FALSE
167	gpt-3.5-turbo	4	32	NE	SE	FALSE
168	gpt-3.5-turbo	4	33	NE	SE	FALSE
169	gpt-3.5-turbo	4	34	NE	NE	TRUE
170	gpt-3.5-turbo	4	35	EM	NE	FALSE
171	gpt-3.5-turbo	4	36	NE	NE	TRUE
172	gpt-3.5-turbo	4	37	EM	SE	FALSE
173	gpt-3.5-turbo	4	38	EM	NE	FALSE
174	gpt-3.5-turbo	4	39	NE	NE	TRUE
175	gpt-3.5-turbo	4	40	NE	NE	TRUE
176	gpt-3.5-turbo	4	41	EM	NE	FALSE
177	gpt-3.5-turbo	4	42	EM	EM	TRUE
178	gpt-3.5-turbo	4	43	NE	NE	TRUE
179	gpt-3.5-turbo	4	44	NE	SE	FALSE
180	gpt-3.5-turbo	4	45	EM	SE	FALSE
181	gpt-3.5-turbo	5	1	NE	SE	FALSE
182	gpt-3.5-turbo	5	2	NE	SE	FALSE
183	gpt-3.5-turbo	5	3	EM	NE	FALSE
184	gpt-3.5-turbo	5	4	NE	SE	FALSE
185	gpt-3.5-turbo	5	5	EM	NE	FALSE
186	gpt-3.5-turbo	5	6	NE	SE	FALSE
187	gpt-3.5-turbo	5	7	NE	NE	TRUE
188	gpt-3.5-turbo	5	8	NE	NE	TRUE
189	gpt-3.5-turbo	5	9	EM	EM	TRUE
190	gpt-3.5-turbo	5	10	EM	NE	FALSE
191	gpt-3.5-turbo	5	11	EM	NE	FALSE
192	gpt-3.5-turbo	5	12	NE	NE	TRUE
193	gpt-3.5-turbo	5	13	EM	NE	FALSE
194	gpt-3.5-turbo	5	14	NE	NE	TRUE
195	gpt-3.5-turbo	5	15	EM	NE	FALSE
196	gpt-3.5-turbo	5	16	NE	NE	TRUE
197	gpt-3.5-turbo	5	17	EM	NE	FALSE
198	gpt-3.5-turbo	5	18	NE	NE	TRUE
199	gpt-3.5-turbo	5	19	NE	NE	TRUE
200	gpt-3.5-turbo	5	20	NE	NE	TRUE
201	gpt-3.5-turbo	5	21	EM	NE	FALSE
202	gpt-3.5-turbo	5	22	NE	NE	TRUE
203	gpt-3.5-turbo	5	23	NE	SE	FALSE
204	gpt-3.5-turbo	5	24	NE	NE	TRUE
205	gpt-3.5-turbo	5	25	NE	NE	TRUE
206	gpt-3.5-turbo	5	26	NE	NE	TRUE
207	gpt-3.5-turbo	5	27	EM	SE	FALSE
208	gpt-3.5-turbo	5	28	NE	NE	TRUE
209	gpt-3.5-turbo	5	29	EM	SE	FALSE
210	gpt-3.5-turbo	5	30	EM	NE	FALSE
211	gpt-3.5-turbo	5	31	NE	SE	FALSE
212	gpt-3.5-turbo	5	32	EM	SE	FALSE
213	gpt-3.5-turbo	5	33	NE	SE	FALSE
214	gpt-3.5-turbo	5	34	NE	NE	TRUE
215	gpt-3.5-turbo	5	35	EM	NE	FALSE
216	gpt-3.5-turbo	5	36	NE	NE	TRUE
217	gpt-3.5-turbo	5	37	EM	SE	FALSE
218	gpt-3.5-turbo	5	38	EM	NE	FALSE
219	gpt-3.5-turbo	5	39	NE	NE	TRUE
220	gpt-3.5-turbo	5	40	NE	NE	TRUE
221	gpt-3.5-turbo	5	41	EM	NE	FALSE
222	gpt-3.5-turbo	5	42	EM	EM	TRUE
223	gpt-3.5-turbo	5	43	NE	NE	TRUE
224	gpt-3.5-turbo	5	44	NE	SE	FALSE
225	gpt-3.5-turbo	5	45	EM	SE	FALSE
226	gpt-3.5-turbo	6	1	NE	SE	FALSE
227	gpt-3.5-turbo	6	2	NE	SE	FALSE
228	gpt-3.5-turbo	6	3	EM	NE	FALSE
229	gpt-3.5-turbo	6	4	NE	SE	FALSE
230	gpt-3.5-turbo	6	5	EM	NE	FALSE
231	gpt-3.5-turbo	6	6	NE	SE	FALSE
232	gpt-3.5-turbo	6	7	NE	NE	TRUE
233	gpt-3.5-turbo	6	8	NE	NE	TRUE
234	gpt-3.5-turbo	6	9	EM	EM	TRUE
235	gpt-3.5-turbo	6	10	EM	NE	FALSE
236	gpt-3.5-turbo	6	11	EM	NE	FALSE
237	gpt-3.5-turbo	6	12	NE	NE	TRUE
238	gpt-3.5-turbo	6	13	EM	NE	FALSE
239	gpt-3.5-turbo	6	14	NE	NE	TRUE
240	gpt-3.5-turbo	6	15	EM	NE	FALSE
241	gpt-3.5-turbo	6	16	NE	NE	TRUE
242	gpt-3.5-turbo	6	17	EM	NE	FALSE
243	gpt-3.5-turbo	6	18	NE	NE	TRUE
244	gpt-3.5-turbo	6	19	NE	NE	TRUE
245	gpt-3.5-turbo	6	20	NE	NE	TRUE
246	gpt-3.5-turbo	6	21	NE	NE	TRUE
247	gpt-3.5-turbo	6	22	NE	NE	TRUE
248	gpt-3.5-turbo	6	23	NE	SE	FALSE
249	gpt-3.5-turbo	6	24	NE	NE	TRUE
250	gpt-3.5-turbo	6	25	NE	NE	TRUE
251	gpt-3.5-turbo	6	26	NE	NE	TRUE
252	gpt-3.5-turbo	6	27	EM	SE	FALSE
253	gpt-3.5-turbo	6	28	NE	NE	TRUE
254	gpt-3.5-turbo	6	29	EM	SE	FALSE
255	gpt-3.5-turbo	6	30	EM	NE	FALSE
256	gpt-3.5-turbo	6	31	NE	SE	FALSE
257	gpt-3.5-turbo	6	32	EM	SE	FALSE
258	gpt-3.5-turbo	6	33	NE	SE	FALSE
259	gpt-3.5-turbo	6	34	NE	NE	TRUE
260	gpt-3.5-turbo	6	35	EM	NE	FALSE
261	gpt-3.5-turbo	6	36	NE	NE	TRUE
262	gpt-3.5-turbo	6	37	EM	SE	FALSE
263	gpt-3.5-turbo	6	38	EM	NE	FALSE
264	gpt-3.5-turbo	6	39	NE	NE	TRUE
265	gpt-3.5-turbo	6	40	NE	NE	TRUE
266	gpt-3.5-turbo	6	41	EM	NE	FALSE
267	gpt-3.5-turbo	6	42	EM	EM	TRUE
268	gpt-3.5-turbo	6	43	NE	NE	TRUE
269	gpt-3.5-turbo	6	44	NE	SE	FALSE
270	gpt-3.5-turbo	6	45	EM	SE	FALSE
271	gpt-3.5-turbo	7	1	NE	SE	FALSE
272	gpt-3.5-turbo	7	2	NE	SE	FALSE
273	gpt-3.5-turbo	7	3	EM	NE	FALSE
274	gpt-3.5-turbo	7	4	NE	SE	FALSE
275	gpt-3.5-turbo	7	5	EM	NE	FALSE
276	gpt-3.5-turbo	7	6	NE	SE	FALSE
277	gpt-3.5-turbo	7	7	NE	NE	TRUE
278	gpt-3.5-turbo	7	8	NE	NE	TRUE
279	gpt-3.5-turbo	7	9	EM	EM	TRUE
280	gpt-3.5-turbo	7	10	EM	NE	FALSE
281	gpt-3.5-turbo	7	11	EM	NE	FALSE
282	gpt-3.5-turbo	7	12	NE	NE	TRUE
283	gpt-3.5-turbo	7	13	EM	NE	FALSE
284	gpt-3.5-turbo	7	14	NE	NE	TRUE
285	gpt-3.5-turbo	7	15	EM	NE	FALSE
286	gpt-3.5-turbo	7	16	NE	NE	TRUE
287	gpt-3.5-turbo	7	17	EM	NE	FALSE
288	gpt-3.5-turbo	7	18	NE	NE	TRUE
289	gpt-3.5-turbo	7	19	NE	NE	TRUE
290	gpt-3.5-turbo	7	20	NE	NE	TRUE
291	gpt-3.5-turbo	7	21	EM	NE	FALSE
292	gpt-3.5-turbo	7	22	NE	NE	TRUE
293	gpt-3.5-turbo	7	23	NE	SE	FALSE
294	gpt-3.5-turbo	7	24	NE	NE	TRUE
295	gpt-3.5-turbo	7	25	NE	NE	TRUE
296	gpt-3.5-turbo	7	26	NE	NE	TRUE
297	gpt-3.5-turbo	7	27	NE	SE	FALSE
298	gpt-3.5-turbo	7	28	NE	NE	TRUE
299	gpt-3.5-turbo	7	29	EM	SE	FALSE
300	gpt-3.5-turbo	7	30	EM	NE	FALSE
301	gpt-3.5-turbo	7	31	NE	SE	FALSE
302	gpt-3.5-turbo	7	32	EM	SE	FALSE
303	gpt-3.5-turbo	7	33	NE	SE	FALSE
304	gpt-3.5-turbo	7	34	NE	NE	TRUE
305	gpt-3.5-turbo	7	35	EM	NE	FALSE
306	gpt-3.5-turbo	7	36	NE	NE	TRUE
307	gpt-3.5-turbo	7	37	NE	SE	FALSE
308	gpt-3.5-turbo	7	38	EM	NE	FALSE
309	gpt-3.5-turbo	7	39	NE	NE	TRUE
310	gpt-3.5-turbo	7	40	NE	NE	TRUE
311	gpt-3.5-turbo	7	41	EM	NE	FALSE
312	gpt-3.5-turbo	7	42	EM	EM	TRUE
313	gpt-3.5-turbo	7	43	NE	NE	TRUE
314	gpt-3.5-turbo	7	44	NE	SE	FALSE
315	gpt-3.5-turbo	7	45	EM	SE	FALSE
316	gpt-3.5-turbo	8	1	NE	SE	FALSE
317	gpt-3.5-turbo	8	2	NE	SE	FALSE
318	gpt-3.5-turbo	8	3	EM	NE	FALSE
319	gpt-3.5-turbo	8	4	NE	SE	FALSE
320	gpt-3.5-turbo	8	5	EM	NE	FALSE
321	gpt-3.5-turbo	8	6	NE	SE	FALSE
322	gpt-3.5-turbo	8	7	NE	NE	TRUE
323	gpt-3.5-turbo	8	8	NE	NE	TRUE
324	gpt-3.5-turbo	8	9	EM	EM	TRUE
325	gpt-3.5-turbo	8	10	EM	NE	FALSE
326	gpt-3.5-turbo	8	11	EM	NE	FALSE
327	gpt-3.5-turbo	8	12	NE	NE	TRUE
328	gpt-3.5-turbo	8	13	EM	NE	FALSE
329	gpt-3.5-turbo	8	14	NE	NE	TRUE
330	gpt-3.5-turbo	8	15	EM	NE	FALSE
331	gpt-3.5-turbo	8	16	NE	NE	TRUE
332	gpt-3.5-turbo	8	17	EM	NE	FALSE
333	gpt-3.5-turbo	8	18	NE	NE	TRUE
334	gpt-3.5-turbo	8	19	NE	NE	TRUE
335	gpt-3.5-turbo	8	20	NE	NE	TRUE
336	gpt-3.5-turbo	8	21	EM	NE	FALSE
337	gpt-3.5-turbo	8	22	NE	NE	TRUE
338	gpt-3.5-turbo	8	23	NE	SE	FALSE
339	gpt-3.5-turbo	8	24	NE	NE	TRUE
340	gpt-3.5-turbo	8	25	NE	NE	TRUE
341	gpt-3.5-turbo	8	26	NE	NE	TRUE
342	gpt-3.5-turbo	8	27	NE	SE	FALSE
343	gpt-3.5-turbo	8	28	NE	NE	TRUE
344	gpt-3.5-turbo	8	29	EM	SE	FALSE
345	gpt-3.5-turbo	8	30	EM	NE	FALSE
346	gpt-3.5-turbo	8	31	NE	SE	FALSE
347	gpt-3.5-turbo	8	32	EM	SE	FALSE
348	gpt-3.5-turbo	8	33	NE	SE	FALSE
349	gpt-3.5-turbo	8	34	NE	NE	TRUE
350	gpt-3.5-turbo	8	35	EM	NE	FALSE
351	gpt-3.5-turbo	8	36	NE	NE	TRUE
352	gpt-3.5-turbo	8	37	EM	SE	FALSE
353	gpt-3.5-turbo	8	38	EM	NE	FALSE
354	gpt-3.5-turbo	8	39	NE	NE	TRUE
355	gpt-3.5-turbo	8	40	NE	NE	TRUE
356	gpt-3.5-turbo	8	41	EM	NE	FALSE
357	gpt-3.5-turbo	8	42	EM	EM	TRUE
358	gpt-3.5-turbo	8	43	NE	NE	TRUE
359	gpt-3.5-turbo	8	44	NE	SE	FALSE
360	gpt-3.5-turbo	8	45	EM	SE	FALSE
361	gpt-3.5-turbo	9	1	NE	SE	FALSE
362	gpt-3.5-turbo	9	2	NE	SE	FALSE
363	gpt-3.5-turbo	9	3	EM	NE	FALSE
364	gpt-3.5-turbo	9	4	NE	SE	FALSE
365	gpt-3.5-turbo	9	5	EM	NE	FALSE
366	gpt-3.5-turbo	9	6	NE	SE	FALSE
367	gpt-3.5-turbo	9	7	NE	NE	TRUE
368	gpt-3.5-turbo	9	8	NE	NE	TRUE
369	gpt-3.5-turbo	9	9	EM	EM	TRUE
370	gpt-3.5-turbo	9	10	EM	NE	FALSE
371	gpt-3.5-turbo	9	11	EM	NE	FALSE
372	gpt-3.5-turbo	9	12	NE	NE	TRUE
373	gpt-3.5-turbo	9	13	EM	NE	FALSE
374	gpt-3.5-turbo	9	14	NE	NE	TRUE
375	gpt-3.5-turbo	9	15	EM	NE	FALSE
376	gpt-3.5-turbo	9	16	NE	NE	TRUE
377	gpt-3.5-turbo	9	17	EM	NE	FALSE
378	gpt-3.5-turbo	9	18	NE	NE	TRUE
379	gpt-3.5-turbo	9	19	NE	NE	TRUE
380	gpt-3.5-turbo	9	20	NE	NE	TRUE
381	gpt-3.5-turbo	9	21	EM	NE	FALSE
382	gpt-3.5-turbo	9	22	NE	NE	TRUE
383	gpt-3.5-turbo	9	23	NE	SE	FALSE
384	gpt-3.5-turbo	9	24	NE	NE	TRUE
385	gpt-3.5-turbo	9	25	NE	NE	TRUE
386	gpt-3.5-turbo	9	26	NE	NE	TRUE
387	gpt-3.5-turbo	9	27	EM	SE	FALSE
388	gpt-3.5-turbo	9	28	NE	NE	TRUE
389	gpt-3.5-turbo	9	29	EM	SE	FALSE
390	gpt-3.5-turbo	9	30	EM	NE	FALSE
391	gpt-3.5-turbo	9	31	NE	SE	FALSE
392	gpt-3.5-turbo	9	32	NE	SE	FALSE
393	gpt-3.5-turbo	9	33	NE	SE	FALSE
394	gpt-3.5-turbo	9	34	NE	NE	TRUE
395	gpt-3.5-turbo	9	35	EM	NE	FALSE
396	gpt-3.5-turbo	9	36	EM	NE	FALSE
397	gpt-3.5-turbo	9	37	EM	SE	FALSE
398	gpt-3.5-turbo	9	38	EM	NE	FALSE
399	gpt-3.5-turbo	9	39	NE	NE	TRUE
400	gpt-3.5-turbo	9	40	NE	NE	TRUE
401	gpt-3.5-turbo	9	41	EM	NE	FALSE
402	gpt-3.5-turbo	9	42	EM	EM	TRUE
403	gpt-3.5-turbo	9	43	EM	NE	FALSE
404	gpt-3.5-turbo	9	44	NE	SE	FALSE
405	gpt-3.5-turbo	9	45	EM	SE	FALSE
406	gpt-3.5-turbo	10	1	NE	SE	FALSE
407	gpt-3.5-turbo	10	2	NE	SE	FALSE
408	gpt-3.5-turbo	10	3	EM	NE	FALSE
409	gpt-3.5-turbo	10	4	NE	SE	FALSE
410	gpt-3.5-turbo	10	5	EM	NE	FALSE
411	gpt-3.5-turbo	10	6	NE	SE	FALSE
412	gpt-3.5-turbo	10	7	NE	NE	TRUE
413	gpt-3.5-turbo	10	8	NE	NE	TRUE
414	gpt-3.5-turbo	10	9	EM	EM	TRUE
415	gpt-3.5-turbo	10	10	EM	NE	FALSE
416	gpt-3.5-turbo	10	11	EM	NE	FALSE
417	gpt-3.5-turbo	10	12	NE	NE	TRUE
418	gpt-3.5-turbo	10	13	EM	NE	FALSE
419	gpt-3.5-turbo	10	14	NE	NE	TRUE
420	gpt-3.5-turbo	10	15	EM	NE	FALSE
421	gpt-3.5-turbo	10	16	NE	NE	TRUE
422	gpt-3.5-turbo	10	17	EM	NE	FALSE
423	gpt-3.5-turbo	10	18	NE	NE	TRUE
424	gpt-3.5-turbo	10	19	NE	NE	TRUE
425	gpt-3.5-turbo	10	20	NE	NE	TRUE
426	gpt-3.5-turbo	10	21	NE	NE	TRUE
427	gpt-3.5-turbo	10	22	NE	NE	TRUE
428	gpt-3.5-turbo	10	23	NE	SE	FALSE
429	gpt-3.5-turbo	10	24	NE	NE	TRUE
430	gpt-3.5-turbo	10	25	NE	NE	TRUE
431	gpt-3.5-turbo	10	26	NE	NE	TRUE
432	gpt-3.5-turbo	10	27	NE	SE	FALSE
433	gpt-3.5-turbo	10	28	NE	NE	TRUE
434	gpt-3.5-turbo	10	29	EM	SE	FALSE
435	gpt-3.5-turbo	10	30	EM	NE	FALSE
436	gpt-3.5-turbo	10	31	NE	SE	FALSE
437	gpt-3.5-turbo	10	32	EM	SE	FALSE
438	gpt-3.5-turbo	10	33	NE	SE	FALSE
439	gpt-3.5-turbo	10	34	NE	NE	TRUE
440	gpt-3.5-turbo	10	35	EM	NE	FALSE
441	gpt-3.5-turbo	10	36	NE	NE	TRUE
442	gpt-3.5-turbo	10	37	EM	SE	FALSE
443	gpt-3.5-turbo	10	38	EM	NE	FALSE
444	gpt-3.5-turbo	10	39	NE	NE	TRUE
445	gpt-3.5-turbo	10	40	NE	NE	TRUE
446	gpt-3.5-turbo	10	41	EM	NE	FALSE
447	gpt-3.5-turbo	10	42	EM	EM	TRUE
448	gpt-3.5-turbo	10	43	NE	NE	TRUE
449	gpt-3.5-turbo	10	44	NE	SE	FALSE
450	gpt-3.5-turbo	10	45	EM	SE	FALSE
451	gpt-4	1	1	NE	SE	FALSE
452	gpt-4	1	2	NE	SE	FALSE
453	gpt-4	1	3	NE	NE	TRUE
454	gpt-4	1	4	NE	SE	FALSE
455	gpt-4	1	5	EM	NE	FALSE
456	gpt-4	1	6	NE	SE	FALSE
457	gpt-4	1	7	NE	NE	TRUE
458	gpt-4	1	8	NE	NE	TRUE
459	gpt-4	1	9	EM	EM	TRUE
460	gpt-4	1	10	EM	NE	FALSE
461	gpt-4	1	11	EM	NE	FALSE
462	gpt-4	1	12	NE	NE	TRUE
463	gpt-4	1	13	NE	NE	TRUE
464	gpt-4	1	14	NE	NE	TRUE
465	gpt-4	1	15	NE	NE	TRUE
466	gpt-4	1	16	NE	NE	TRUE
467	gpt-4	1	17	NE	NE	TRUE
468	gpt-4	1	18	NE	NE	TRUE
469	gpt-4	1	19	NE	NE	TRUE
470	gpt-4	1	20	NE	NE	TRUE
471	gpt-4	1	21	NE	NE	TRUE
472	gpt-4	1	22	NE	NE	TRUE
473	gpt-4	1	23	NE	SE	FALSE
474	gpt-4	1	24	NE	NE	TRUE
475	gpt-4	1	25	NE	NE	TRUE
476	gpt-4	1	26	NE	NE	TRUE
477	gpt-4	1	27	NE	SE	FALSE
478	gpt-4	1	28	NE	NE	TRUE
479	gpt-4	1	29	EM	SE	FALSE
480	gpt-4	1	30	NE	NE	TRUE
481	gpt-4	1	31	NE	SE	FALSE
482	gpt-4	1	32	NE	SE	FALSE
483	gpt-4	1	33	NE	SE	FALSE
484	gpt-4	1	34	NE	NE	TRUE
485	gpt-4	1	35	NE	NE	TRUE
486	gpt-4	1	36	NE	NE	TRUE
487	gpt-4	1	37	EM	SE	FALSE
488	gpt-4	1	38	NE	NE	TRUE
489	gpt-4	1	39	NE	NE	TRUE
490	gpt-4	1	40	SE	NE	FALSE
491	gpt-4	1	41	EM	NE	FALSE
492	gpt-4	1	42	EM	EM	TRUE
493	gpt-4	1	43	NE	NE	TRUE
494	gpt-4	1	44	NE	SE	FALSE
495	gpt-4	1	45	EM	SE	FALSE
496	gpt-4	2	1	NE	SE	FALSE
497	gpt-4	2	2	NE	SE	FALSE
498	gpt-4	2	3	NE	NE	TRUE
499	gpt-4	2	4	NE	SE	FALSE
500	gpt-4	2	5	NE	NE	TRUE
501	gpt-4	2	6	NE	SE	FALSE
502	gpt-4	2	7	NE	NE	TRUE
503	gpt-4	2	8	NE	NE	TRUE
504	gpt-4	2	9	EM	EM	TRUE
505	gpt-4	2	10	EM	NE	FALSE
506	gpt-4	2	11	EM	NE	FALSE
507	gpt-4	2	12	NE	NE	TRUE
508	gpt-4	2	13	NE	NE	TRUE
509	gpt-4	2	14	NE	NE	TRUE
510	gpt-4	2	15	NE	NE	TRUE
511	gpt-4	2	16	NE	NE	TRUE
512	gpt-4	2	17	NE	NE	TRUE
513	gpt-4	2	18	NE	NE	TRUE
514	gpt-4	2	19	NE	NE	TRUE
515	gpt-4	2	20	NE	NE	TRUE
516	gpt-4	2	21	NE	NE	TRUE
517	gpt-4	2	22	NE	NE	TRUE
518	gpt-4	2	23	NE	SE	FALSE
519	gpt-4	2	24	NE	NE	TRUE
520	gpt-4	2	25	NE	NE	TRUE
521	gpt-4	2	26	SE	NE	FALSE
522	gpt-4	2	27	NE	SE	FALSE
523	gpt-4	2	28	NE	NE	TRUE
524	gpt-4	2	29	EM	SE	FALSE
525	gpt-4	2	30	NE	NE	TRUE
526	gpt-4	2	31	NE	SE	FALSE
527	gpt-4	2	32	NE	SE	FALSE
528	gpt-4	2	33	NE	SE	FALSE
529	gpt-4	2	34	NE	NE	TRUE
530	gpt-4	2	35	NE	NE	TRUE
531	gpt-4	2	36	NE	NE	TRUE
532	gpt-4	2	37	EM	SE	FALSE
533	gpt-4	2	38	NE	NE	TRUE
534	gpt-4	2	39	NE	NE	TRUE
535	gpt-4	2	40	NE	NE	TRUE
536	gpt-4	2	41	EM	NE	FALSE
537	gpt-4	2	42	EM	EM	TRUE
538	gpt-4	2	43	NE	NE	TRUE
539	gpt-4	2	44	NE	SE	FALSE
540	gpt-4	2	45	EM	SE	FALSE
541	gpt-4	3	1	NE	SE	FALSE
542	gpt-4	3	2	NE	SE	FALSE
543	gpt-4	3	3	NE	NE	TRUE
544	gpt-4	3	4	NE	SE	FALSE
545	gpt-4	3	5	NE	NE	TRUE
546	gpt-4	3	6	NE	SE	FALSE
547	gpt-4	3	7	NE	NE	TRUE
548	gpt-4	3	8	NE	NE	TRUE
549	gpt-4	3	9	EM	EM	TRUE
550	gpt-4	3	10	EM	NE	FALSE
551	gpt-4	3	11	EM	NE	FALSE
552	gpt-4	3	12	NE	NE	TRUE
553	gpt-4	3	13	NE	NE	TRUE
554	gpt-4	3	14	NE	NE	TRUE
555	gpt-4	3	15	NE	NE	TRUE
556	gpt-4	3	16	NE	NE	TRUE
557	gpt-4	3	17	NE	NE	TRUE
558	gpt-4	3	18	NE	NE	TRUE
559	gpt-4	3	19	NE	NE	TRUE
560	gpt-4	3	20	NE	NE	TRUE
561	gpt-4	3	21	NE	NE	TRUE
562	gpt-4	3	22	NE	NE	TRUE
563	gpt-4	3	23	NE	SE	FALSE
564	gpt-4	3	24	NE	NE	TRUE
565	gpt-4	3	25	NE	NE	TRUE
566	gpt-4	3	26	NE	NE	TRUE
567	gpt-4	3	27	NE	SE	FALSE
568	gpt-4	3	28	NE	NE	TRUE
569	gpt-4	3	29	EM	SE	FALSE
570	gpt-4	3	30	NE	NE	TRUE
571	gpt-4	3	31	NE	SE	FALSE
572	gpt-4	3	32	NE	SE	FALSE
573	gpt-4	3	33	NE	SE	FALSE
574	gpt-4	3	34	NE	NE	TRUE
575	gpt-4	3	35	NE	NE	TRUE
576	gpt-4	3	36	NE	NE	TRUE
577	gpt-4	3	37	EM	SE	FALSE
578	gpt-4	3	38	NE	NE	TRUE
579	gpt-4	3	39	NE	NE	TRUE
580	gpt-4	3	40	SE	NE	FALSE
581	gpt-4	3	41	NE	NE	TRUE
582	gpt-4	3	42	EM	EM	TRUE
583	gpt-4	3	43	NE	NE	TRUE
584	gpt-4	3	44	EM	SE	FALSE
585	gpt-4	3	45	EM	SE	FALSE
586	gpt-4	4	1	NE	SE	FALSE
587	gpt-4	4	2	NE	SE	FALSE
588	gpt-4	4	3	NE	NE	TRUE
589	gpt-4	4	4	NE	SE	FALSE
590	gpt-4	4	5	NE	NE	TRUE
591	gpt-4	4	6	NE	SE	FALSE
592	gpt-4	4	7	NE	NE	TRUE
593	gpt-4	4	8	NE	NE	TRUE
594	gpt-4	4	9	EM	EM	TRUE
595	gpt-4	4	10	NE	NE	TRUE
596	gpt-4	4	11	EM	NE	FALSE
597	gpt-4	4	12	NE	NE	TRUE
598	gpt-4	4	13	NE	NE	TRUE
599	gpt-4	4	14	NE	NE	TRUE
600	gpt-4	4	15	NE	NE	TRUE
601	gpt-4	4	16	NE	NE	TRUE
602	gpt-4	4	17	NE	NE	TRUE
603	gpt-4	4	18	NE	NE	TRUE
604	gpt-4	4	19	NE	NE	TRUE
605	gpt-4	4	20	NE	NE	TRUE
606	gpt-4	4	21	NE	NE	TRUE
607	gpt-4	4	22	NE	NE	TRUE
608	gpt-4	4	23	NE	SE	FALSE
609	gpt-4	4	24	NE	NE	TRUE
610	gpt-4	4	25	NE	NE	TRUE
611	gpt-4	4	26	NE	NE	TRUE
612	gpt-4	4	27	EM	SE	FALSE
613	gpt-4	4	28	NE	NE	TRUE
614	gpt-4	4	29	EM	SE	FALSE
615	gpt-4	4	30	NE	NE	TRUE
616	gpt-4	4	31	NE	SE	FALSE
617	gpt-4	4	32	NE	SE	FALSE
618	gpt-4	4	33	NE	SE	FALSE
619	gpt-4	4	34	NE	NE	TRUE
620	gpt-4	4	35	NE	NE	TRUE
621	gpt-4	4	36	NE	NE	TRUE
622	gpt-4	4	37	EM	SE	FALSE
623	gpt-4	4	38	NE	NE	TRUE
624	gpt-4	4	39	NE	NE	TRUE
625	gpt-4	4	40	NE	NE	TRUE
626	gpt-4	4	41	EM	NE	FALSE
627	gpt-4	4	42	EM	EM	TRUE
628	gpt-4	4	43	NE	NE	TRUE
629	gpt-4	4	44	EM	SE	FALSE
630	gpt-4	4	45	EM	SE	FALSE
631	gpt-4	5	1	NE	SE	FALSE
632	gpt-4	5	2	NE	SE	FALSE
633	gpt-4	5	3	NE	NE	TRUE
634	gpt-4	5	4	NE	SE	FALSE
635	gpt-4	5	5	NE	NE	TRUE
636	gpt-4	5	6	NE	SE	FALSE
637	gpt-4	5	7	NE	NE	TRUE
638	gpt-4	5	8	NE	NE	TRUE
639	gpt-4	5	9	EM	EM	TRUE
640	gpt-4	5	10	EM	NE	FALSE
641	gpt-4	5	11	EM	NE	FALSE
642	gpt-4	5	12	NE	NE	TRUE
643	gpt-4	5	13	NE	NE	TRUE
644	gpt-4	5	14	NE	NE	TRUE
645	gpt-4	5	15	NE	NE	TRUE
646	gpt-4	5	16	NE	NE	TRUE
647	gpt-4	5	17	NE	NE	TRUE
648	gpt-4	5	18	NE	NE	TRUE
649	gpt-4	5	19	NE	NE	TRUE
650	gpt-4	5	20	NE	NE	TRUE
651	gpt-4	5	21	NE	NE	TRUE
652	gpt-4	5	22	NE	NE	TRUE
653	gpt-4	5	23	NE	SE	FALSE
654	gpt-4	5	24	NE	NE	TRUE
655	gpt-4	5	25	NE	NE	TRUE
656	gpt-4	5	26	NE	NE	TRUE
657	gpt-4	5	27	EM	SE	FALSE
658	gpt-4	5	28	NE	NE	TRUE
659	gpt-4	5	29	EM	SE	FALSE
660	gpt-4	5	30	NE	NE	TRUE
661	gpt-4	5	31	NE	SE	FALSE
662	gpt-4	5	32	NE	SE	FALSE
663	gpt-4	5	33	NE	SE	FALSE
664	gpt-4	5	34	NE	NE	TRUE
665	gpt-4	5	35	NE	NE	TRUE
666	gpt-4	5	36	NE	NE	TRUE
667	gpt-4	5	37	EM	SE	FALSE
668	gpt-4	5	38	NE	NE	TRUE
669	gpt-4	5	39	NE	NE	TRUE
670	gpt-4	5	40	SE	NE	FALSE
671	gpt-4	5	41	NE	NE	TRUE
672	gpt-4	5	42	EM	EM	TRUE
673	gpt-4	5	43	NE	NE	TRUE
674	gpt-4	5	44	NE	SE	FALSE
675	gpt-4	5	45	EM	SE	FALSE
676	gpt-4	6	1	NE	SE	FALSE
677	gpt-4	6	2	NE	SE	FALSE
678	gpt-4	6	3	NE	NE	TRUE
679	gpt-4	6	4	NE	SE	FALSE
680	gpt-4	6	5	NE	NE	TRUE
681	gpt-4	6	6	NE	SE	FALSE
682	gpt-4	6	7	NE	NE	TRUE
683	gpt-4	6	8	NE	NE	TRUE
684	gpt-4	6	9	EM	EM	TRUE
685	gpt-4	6	10	NE	NE	TRUE
686	gpt-4	6	11	EM	NE	FALSE
687	gpt-4	6	12	NE	NE	TRUE
688	gpt-4	6	13	NE	NE	TRUE
689	gpt-4	6	14	NE	NE	TRUE
690	gpt-4	6	15	NE	NE	TRUE
691	gpt-4	6	16	NE	NE	TRUE
692	gpt-4	6	17	NE	NE	TRUE
693	gpt-4	6	18	NE	NE	TRUE
694	gpt-4	6	19	NE	NE	TRUE
695	gpt-4	6	20	NE	NE	TRUE
696	gpt-4	6	21	NE	NE	TRUE
697	gpt-4	6	22	NE	NE	TRUE
698	gpt-4	6	23	NE	SE	FALSE
699	gpt-4	6	24	NE	NE	TRUE
700	gpt-4	6	25	NE	NE	TRUE
701	gpt-4	6	26	NE	NE	TRUE
702	gpt-4	6	27	NE	SE	FALSE
703	gpt-4	6	28	NE	NE	TRUE
704	gpt-4	6	29	EM	SE	FALSE
705	gpt-4	6	30	NE	NE	TRUE
706	gpt-4	6	31	NE	SE	FALSE
707	gpt-4	6	32	NE	SE	FALSE
708	gpt-4	6	33	NE	SE	FALSE
709	gpt-4	6	34	NE	NE	TRUE
710	gpt-4	6	35	NE	NE	TRUE
711	gpt-4	6	36	NE	NE	TRUE
712	gpt-4	6	37	EM	SE	FALSE
713	gpt-4	6	38	NE	NE	TRUE
714	gpt-4	6	39	NE	NE	TRUE
715	gpt-4	6	40	SE	NE	FALSE
716	gpt-4	6	41	EM	NE	FALSE
717	gpt-4	6	42	EM	EM	TRUE
718	gpt-4	6	43	NE	NE	TRUE
719	gpt-4	6	44	NE	SE	FALSE
720	gpt-4	6	45	EM	SE	FALSE
721	gpt-4	7	1	NE	SE	FALSE
722	gpt-4	7	2	NE	SE	FALSE
723	gpt-4	7	3	NE	NE	TRUE
724	gpt-4	7	4	NE	SE	FALSE
725	gpt-4	7	5	EM	NE	FALSE
726	gpt-4	7	6	NE	SE	FALSE
727	gpt-4	7	7	NE	NE	TRUE
728	gpt-4	7	8	NE	NE	TRUE
729	gpt-4	7	9	EM	EM	TRUE
730	gpt-4	7	10	EM	NE	FALSE
731	gpt-4	7	11	EM	NE	FALSE
732	gpt-4	7	12	NE	NE	TRUE
733	gpt-4	7	13	NE	NE	TRUE
734	gpt-4	7	14	NE	NE	TRUE
735	gpt-4	7	15	NE	NE	TRUE
736	gpt-4	7	16	NE	NE	TRUE
737	gpt-4	7	17	NE	NE	TRUE
738	gpt-4	7	18	NE	NE	TRUE
739	gpt-4	7	19	NE	NE	TRUE
740	gpt-4	7	20	NE	NE	TRUE
741	gpt-4	7	21	NE	NE	TRUE
742	gpt-4	7	22	NE	NE	TRUE
743	gpt-4	7	23	NE	SE	FALSE
744	gpt-4	7	24	NE	NE	TRUE
745	gpt-4	7	25	NE	NE	TRUE
746	gpt-4	7	26	NE	NE	TRUE
747	gpt-4	7	27	NE	SE	FALSE
748	gpt-4	7	28	NE	NE	TRUE
749	gpt-4	7	29	EM	SE	FALSE
750	gpt-4	7	30	NE	NE	TRUE
751	gpt-4	7	31	NE	SE	FALSE
752	gpt-4	7	32	NE	SE	FALSE
753	gpt-4	7	33	NE	SE	FALSE
754	gpt-4	7	34	NE	NE	TRUE
755	gpt-4	7	35	NE	NE	TRUE
756	gpt-4	7	36	NE	NE	TRUE
757	gpt-4	7	37	EM	SE	FALSE
758	gpt-4	7	38	NE	NE	TRUE
759	gpt-4	7	39	NE	NE	TRUE
760	gpt-4	7	40	SE	NE	FALSE
761	gpt-4	7	41	EM	NE	FALSE
762	gpt-4	7	42	EM	EM	TRUE
763	gpt-4	7	43	NE	NE	TRUE
764	gpt-4	7	44	NE	SE	FALSE
765	gpt-4	7	45	EM	SE	FALSE
766	gpt-4	8	1	NE	SE	FALSE
767	gpt-4	8	2	NE	SE	FALSE
768	gpt-4	8	3	NE	NE	TRUE
769	gpt-4	8	4	NE	SE	FALSE
770	gpt-4	8	5	NE	NE	TRUE
771	gpt-4	8	6	NE	SE	FALSE
772	gpt-4	8	7	NE	NE	TRUE
773	gpt-4	8	8	NE	NE	TRUE
774	gpt-4	8	9	EM	EM	TRUE
775	gpt-4	8	10	NE	NE	TRUE
776	gpt-4	8	11	EM	NE	FALSE
777	gpt-4	8	12	NE	NE	TRUE
778	gpt-4	8	13	NE	NE	TRUE
779	gpt-4	8	14	NE	NE	TRUE
780	gpt-4	8	15	NE	NE	TRUE
781	gpt-4	8	16	NE	NE	TRUE
782	gpt-4	8	17	NE	NE	TRUE
783	gpt-4	8	18	NE	NE	TRUE
784	gpt-4	8	19	NE	NE	TRUE
785	gpt-4	8	20	NE	NE	TRUE
786	gpt-4	8	21	NE	NE	TRUE
787	gpt-4	8	22	NE	NE	TRUE
788	gpt-4	8	23	NE	SE	FALSE
789	gpt-4	8	24	NE	NE	TRUE
790	gpt-4	8	25	NE	NE	TRUE
791	gpt-4	8	26	NE	NE	TRUE
792	gpt-4	8	27	NE	SE	FALSE
793	gpt-4	8	28	NE	NE	TRUE
794	gpt-4	8	29	EM	SE	FALSE
795	gpt-4	8	30	NE	NE	TRUE
796	gpt-4	8	31	NE	SE	FALSE
797	gpt-4	8	32	NE	SE	FALSE
798	gpt-4	8	33	NE	SE	FALSE
799	gpt-4	8	34	NE	NE	TRUE
800	gpt-4	8	35	NE	NE	TRUE
801	gpt-4	8	36	NE	NE	TRUE
802	gpt-4	8	37	EM	SE	FALSE
803	gpt-4	8	38	NE	NE	TRUE
804	gpt-4	8	39	NE	NE	TRUE
805	gpt-4	8	40	SE	NE	FALSE
806	gpt-4	8	41	EM	NE	FALSE
807	gpt-4	8	42	EM	EM	TRUE
808	gpt-4	8	43	NE	NE	TRUE
809	gpt-4	8	44	NE	SE	FALSE
810	gpt-4	8	45	EM	SE	FALSE
811	gpt-4	9	1	NE	SE	FALSE
812	gpt-4	9	2	NE	SE	FALSE
813	gpt-4	9	3	NE	NE	TRUE
814	gpt-4	9	4	NE	SE	FALSE
815	gpt-4	9	5	NE	NE	TRUE
816	gpt-4	9	6	NE	SE	FALSE
817	gpt-4	9	7	NE	NE	TRUE
818	gpt-4	9	8	NE	NE	TRUE
819	gpt-4	9	9	EM	EM	TRUE
820	gpt-4	9	10	EM	NE	FALSE
821	gpt-4	9	11	EM	NE	FALSE
822	gpt-4	9	12	NE	NE	TRUE
823	gpt-4	9	13	NE	NE	TRUE
824	gpt-4	9	14	NE	NE	TRUE
825	gpt-4	9	15	NE	NE	TRUE
826	gpt-4	9	16	NE	NE	TRUE
827	gpt-4	9	17	NE	NE	TRUE
828	gpt-4	9	18	NE	NE	TRUE
829	gpt-4	9	19	NE	NE	TRUE
830	gpt-4	9	20	NE	NE	TRUE
831	gpt-4	9	21	NE	NE	TRUE
832	gpt-4	9	22	NE	NE	TRUE
833	gpt-4	9	23	NE	SE	FALSE
834	gpt-4	9	24	NE	NE	TRUE
835	gpt-4	9	25	NE	NE	TRUE
836	gpt-4	9	26	NE	NE	TRUE
837	gpt-4	9	27	EM	SE	FALSE
838	gpt-4	9	28	NE	NE	TRUE
839	gpt-4	9	29	EM	SE	FALSE
840	gpt-4	9	30	NE	NE	TRUE
841	gpt-4	9	31	NE	SE	FALSE
842	gpt-4	9	32	NE	SE	FALSE
843	gpt-4	9	33	NE	SE	FALSE
844	gpt-4	9	34	NE	NE	TRUE
845	gpt-4	9	35	NE	NE	TRUE
846	gpt-4	9	36	NE	NE	TRUE
847	gpt-4	9	37	EM	SE	FALSE
848	gpt-4	9	38	NE	NE	TRUE
849	gpt-4	9	39	NE	NE	TRUE
850	gpt-4	9	40	SE	NE	FALSE
851	gpt-4	9	41	EM	NE	FALSE
852	gpt-4	9	42	EM	EM	TRUE
853	gpt-4	9	43	NE	NE	TRUE
854	gpt-4	9	44	NE	SE	FALSE
855	gpt-4	9	45	EM	SE	FALSE
856	gpt-4	10	1	NE	SE	FALSE
857	gpt-4	10	2	NE	SE	FALSE
858	gpt-4	10	3	NE	NE	TRUE
859	gpt-4	10	4	NE	SE	FALSE
860	gpt-4	10	5	NE	NE	TRUE
861	gpt-4	10	6	NE	SE	FALSE
862	gpt-4	10	7	NE	NE	TRUE
863	gpt-4	10	8	NE	NE	TRUE
864	gpt-4	10	9	EM	EM	TRUE
865	gpt-4	10	10	NE	NE	TRUE
866	gpt-4	10	11	EM	NE	FALSE
867	gpt-4	10	12	NE	NE	TRUE
868	gpt-4	10	13	NE	NE	TRUE
869	gpt-4	10	14	NE	NE	TRUE
870	gpt-4	10	15	NE	NE	TRUE
871	gpt-4	10	16	NE	NE	TRUE
872	gpt-4	10	17	NE	NE	TRUE
873	gpt-4	10	18	NE	NE	TRUE
874	gpt-4	10	19	NE	NE	TRUE
875	gpt-4	10	20	NE	NE	TRUE
876	gpt-4	10	21	NE	NE	TRUE
877	gpt-4	10	22	NE	NE	TRUE
878	gpt-4	10	23	NE	SE	FALSE
879	gpt-4	10	24	NE	NE	TRUE
880	gpt-4	10	25	NE	NE	TRUE
881	gpt-4	10	26	NE	NE	TRUE
882	gpt-4	10	27	NE	SE	FALSE
883	gpt-4	10	28	NE	NE	TRUE
884	gpt-4	10	29	EM	SE	FALSE
885	gpt-4	10	30	NE	NE	TRUE
886	gpt-4	10	31	NE	SE	FALSE
887	gpt-4	10	32	NE	SE	FALSE
888	gpt-4	10	33	NE	SE	FALSE
889	gpt-4	10	34	NE	NE	TRUE
890	gpt-4	10	35	NE	NE	TRUE
891	gpt-4	10	36	NE	NE	TRUE
892	gpt-4	10	37	EM	SE	FALSE
893	gpt-4	10	38	NE	NE	TRUE
894	gpt-4	10	39	NE	NE	TRUE
895	gpt-4	10	40	NE	NE	TRUE
896	gpt-4	10	41	EM	NE	FALSE
897	gpt-4	10	42	EM	EM	TRUE
898	gpt-4	10	43	NE	NE	TRUE
899	gpt-4	10	44	NE	SE	FALSE
900	gpt-4	10	45	EM	SE	FALSE
901	gpt-4-turbo	1	1	NE	SE	FALSE
902	gpt-4-turbo	1	2	NE	SE	FALSE
903	gpt-4-turbo	1	3	EM	NE	FALSE
904	gpt-4-turbo	1	4	NE	SE	FALSE
905	gpt-4-turbo	1	5	NE	NE	TRUE
906	gpt-4-turbo	1	6	NE	SE	FALSE
907	gpt-4-turbo	1	7	NE	NE	TRUE
908	gpt-4-turbo	1	8	NE	NE	TRUE
909	gpt-4-turbo	1	9	EM	EM	TRUE
910	gpt-4-turbo	1	10	EM	NE	FALSE
911	gpt-4-turbo	1	11	NE	NE	TRUE
912	gpt-4-turbo	1	12	NE	NE	TRUE
913	gpt-4-turbo	1	13	NE	NE	TRUE
914	gpt-4-turbo	1	14	NE	NE	TRUE
915	gpt-4-turbo	1	15	NE	NE	TRUE
916	gpt-4-turbo	1	16	NE	NE	TRUE
917	gpt-4-turbo	1	17	NE	NE	TRUE
918	gpt-4-turbo	1	18	NE	NE	TRUE
919	gpt-4-turbo	1	19	NE	NE	TRUE
920	gpt-4-turbo	1	20	NE	NE	TRUE
921	gpt-4-turbo	1	21	NE	NE	TRUE
922	gpt-4-turbo	1	22	NE	NE	TRUE
923	gpt-4-turbo	1	23	NE	SE	FALSE
924	gpt-4-turbo	1	24	NE	NE	TRUE
925	gpt-4-turbo	1	25	NE	NE	TRUE
926	gpt-4-turbo	1	26	SE	NE	FALSE
927	gpt-4-turbo	1	27	NE	SE	FALSE
928	gpt-4-turbo	1	28	NE	NE	TRUE
929	gpt-4-turbo	1	29	EM	SE	FALSE
930	gpt-4-turbo	1	30	NE	NE	TRUE
931	gpt-4-turbo	1	31	NE	SE	FALSE
932	gpt-4-turbo	1	32	NE	SE	FALSE
933	gpt-4-turbo	1	33	NE	SE	FALSE
934	gpt-4-turbo	1	34	NE	NE	TRUE
935	gpt-4-turbo	1	35	NE	NE	TRUE
936	gpt-4-turbo	1	36	NE	NE	TRUE
937	gpt-4-turbo	1	37	NE	SE	FALSE
938	gpt-4-turbo	1	38	NE	NE	TRUE
939	gpt-4-turbo	1	39	NE	NE	TRUE
940	gpt-4-turbo	1	40	NE	NE	TRUE
941	gpt-4-turbo	1	41	NE	NE	TRUE
942	gpt-4-turbo	1	42	EM	EM	TRUE
943	gpt-4-turbo	1	43	NE	NE	TRUE
944	gpt-4-turbo	1	44	NE	SE	FALSE
945	gpt-4-turbo	1	45	EM	SE	FALSE
946	gpt-4-turbo	2	1	NE	SE	FALSE
947	gpt-4-turbo	2	2	NE	SE	FALSE
948	gpt-4-turbo	2	3	NE	NE	TRUE
949	gpt-4-turbo	2	4	NE	SE	FALSE
950	gpt-4-turbo	2	5	NE	NE	TRUE
951	gpt-4-turbo	2	6	NE	SE	FALSE
952	gpt-4-turbo	2	7	SE	NE	FALSE
953	gpt-4-turbo	2	8	NE	NE	TRUE
954	gpt-4-turbo	2	9	EM	EM	TRUE
955	gpt-4-turbo	2	10	NE	NE	TRUE
956	gpt-4-turbo	2	11	NE	NE	TRUE
957	gpt-4-turbo	2	12	NE	NE	TRUE
958	gpt-4-turbo	2	13	NE	NE	TRUE
959	gpt-4-turbo	2	14	NE	NE	TRUE
960	gpt-4-turbo	2	15	NE	NE	TRUE
961	gpt-4-turbo	2	16	NE	NE	TRUE
962	gpt-4-turbo	2	17	NE	NE	TRUE
963	gpt-4-turbo	2	18	NE	NE	TRUE
964	gpt-4-turbo	2	19	NE	NE	TRUE
965	gpt-4-turbo	2	20	NE	NE	TRUE
966	gpt-4-turbo	2	21	NE	NE	TRUE
967	gpt-4-turbo	2	22	NE	NE	TRUE
968	gpt-4-turbo	2	23	NE	SE	FALSE
969	gpt-4-turbo	2	24	NE	NE	TRUE
970	gpt-4-turbo	2	25	NE	NE	TRUE
971	gpt-4-turbo	2	26	SE	NE	FALSE
972	gpt-4-turbo	2	27	NE	SE	FALSE
973	gpt-4-turbo	2	28	NE	NE	TRUE
974	gpt-4-turbo	2	29	NE	SE	FALSE
975	gpt-4-turbo	2	30	NE	NE	TRUE
976	gpt-4-turbo	2	31	NE	SE	FALSE
977	gpt-4-turbo	2	32	NE	SE	FALSE
978	gpt-4-turbo	2	33	NE	SE	FALSE
979	gpt-4-turbo	2	34	NE	NE	TRUE
980	gpt-4-turbo	2	35	NE	NE	TRUE
981	gpt-4-turbo	2	36	NE	NE	TRUE
982	gpt-4-turbo	2	37	EM	SE	FALSE
983	gpt-4-turbo	2	38	NE	NE	TRUE
984	gpt-4-turbo	2	39	NE	NE	TRUE
985	gpt-4-turbo	2	40	SE	NE	FALSE
986	gpt-4-turbo	2	41	NE	NE	TRUE
987	gpt-4-turbo	2	42	EM	EM	TRUE
988	gpt-4-turbo	2	43	NE	NE	TRUE
989	gpt-4-turbo	2	44	NE	SE	FALSE
990	gpt-4-turbo	2	45	EM	SE	FALSE
991	gpt-4-turbo	3	1	NE	SE	FALSE
992	gpt-4-turbo	3	2	NE	SE	FALSE
993	gpt-4-turbo	3	3	EM	NE	FALSE
994	gpt-4-turbo	3	4	NE	SE	FALSE
995	gpt-4-turbo	3	5	NE	NE	TRUE
996	gpt-4-turbo	3	6	NE	SE	FALSE
997	gpt-4-turbo	3	7	NE	NE	TRUE
998	gpt-4-turbo	3	8	NE	NE	TRUE
999	gpt-4-turbo	3	9	EM	EM	TRUE
1000	gpt-4-turbo	3	10	NE	NE	TRUE
1001	gpt-4-turbo	3	11	NE	NE	TRUE
1002	gpt-4-turbo	3	12	NE	NE	TRUE
1003	gpt-4-turbo	3	13	NE	NE	TRUE
1004	gpt-4-turbo	3	14	NE	NE	TRUE
1005	gpt-4-turbo	3	15	NE	NE	TRUE
1006	gpt-4-turbo	3	16	NE	NE	TRUE
1007	gpt-4-turbo	3	17	NE	NE	TRUE
1008	gpt-4-turbo	3	18	NE	NE	TRUE
1009	gpt-4-turbo	3	19	NE	NE	TRUE
1010	gpt-4-turbo	3	20	NE	NE	TRUE
1011	gpt-4-turbo	3	21	NE	NE	TRUE
1012	gpt-4-turbo	3	22	NE	NE	TRUE
1013	gpt-4-turbo	3	23	NE	SE	FALSE
1014	gpt-4-turbo	3	24	NE	NE	TRUE
1015	gpt-4-turbo	3	25	NE	NE	TRUE
1016	gpt-4-turbo	3	26	NE	NE	TRUE
1017	gpt-4-turbo	3	27	NE	SE	FALSE
1018	gpt-4-turbo	3	28	NE	NE	TRUE
1019	gpt-4-turbo	3	29	EM	SE	FALSE
1020	gpt-4-turbo	3	30	NE	NE	TRUE
1021	gpt-4-turbo	3	31	NE	SE	FALSE
1022	gpt-4-turbo	3	32	NE	SE	FALSE
1023	gpt-4-turbo	3	33	NE	SE	FALSE
1024	gpt-4-turbo	3	34	NE	NE	TRUE
1025	gpt-4-turbo	3	35	NE	NE	TRUE
1026	gpt-4-turbo	3	36	NE	NE	TRUE
1027	gpt-4-turbo	3	37	EM	SE	FALSE
1028	gpt-4-turbo	3	38	NE	NE	TRUE
1029	gpt-4-turbo	3	39	NE	NE	TRUE
1030	gpt-4-turbo	3	40	NE	NE	TRUE
1031	gpt-4-turbo	3	41	NE	NE	TRUE
1032	gpt-4-turbo	3	42	EM	EM	TRUE
1033	gpt-4-turbo	3	43	NE	NE	TRUE
1034	gpt-4-turbo	3	44	NE	SE	FALSE
1035	gpt-4-turbo	3	45	EM	SE	FALSE
1036	gpt-4-turbo	4	1	NE	SE	FALSE
1037	gpt-4-turbo	4	2	NE	SE	FALSE
1038	gpt-4-turbo	4	3	EM	NE	FALSE
1039	gpt-4-turbo	4	4	NE	SE	FALSE
1040	gpt-4-turbo	4	5	NE	NE	TRUE
1041	gpt-4-turbo	4	6	NE	SE	FALSE
1042	gpt-4-turbo	4	7	NE	NE	TRUE
1043	gpt-4-turbo	4	8	NE	NE	TRUE
1044	gpt-4-turbo	4	9	EM	EM	TRUE
1045	gpt-4-turbo	4	10	NE	NE	TRUE
1046	gpt-4-turbo	4	11	NE	NE	TRUE
1047	gpt-4-turbo	4	12	NE	NE	TRUE
1048	gpt-4-turbo	4	13	NE	NE	TRUE
1049	gpt-4-turbo	4	14	NE	NE	TRUE
1050	gpt-4-turbo	4	15	NE	NE	TRUE
1051	gpt-4-turbo	4	16	NE	NE	TRUE
1052	gpt-4-turbo	4	17	NE	NE	TRUE
1053	gpt-4-turbo	4	18	NE	NE	TRUE
1054	gpt-4-turbo	4	19	NE	NE	TRUE
1055	gpt-4-turbo	4	20	NE	NE	TRUE
1056	gpt-4-turbo	4	21	NE	NE	TRUE
1057	gpt-4-turbo	4	22	NE	NE	TRUE
1058	gpt-4-turbo	4	23	NE	SE	FALSE
1059	gpt-4-turbo	4	24	NE	NE	TRUE
1060	gpt-4-turbo	4	25	NE	NE	TRUE
1061	gpt-4-turbo	4	26	NE	NE	TRUE
1062	gpt-4-turbo	4	27	NE	SE	FALSE
1063	gpt-4-turbo	4	28	NE	NE	TRUE
1064	gpt-4-turbo	4	29	NE	SE	FALSE
1065	gpt-4-turbo	4	30	NE	NE	TRUE
1066	gpt-4-turbo	4	31	NE	SE	FALSE
1067	gpt-4-turbo	4	32	NE	SE	FALSE
1068	gpt-4-turbo	4	33	NE	SE	FALSE
1069	gpt-4-turbo	4	34	NE	NE	TRUE
1070	gpt-4-turbo	4	35	NE	NE	TRUE
1071	gpt-4-turbo	4	36	NE	NE	TRUE
1072	gpt-4-turbo	4	37	EM	SE	FALSE
1073	gpt-4-turbo	4	38	NE	NE	TRUE
1074	gpt-4-turbo	4	39	NE	NE	TRUE
1075	gpt-4-turbo	4	40	NE	NE	TRUE
1076	gpt-4-turbo	4	41	EM	NE	FALSE
1077	gpt-4-turbo	4	42	EM	EM	TRUE
1078	gpt-4-turbo	4	43	NE	NE	TRUE
1079	gpt-4-turbo	4	44	NE	SE	FALSE
1080	gpt-4-turbo	4	45	EM	SE	FALSE
1081	gpt-4-turbo	5	1	NE	SE	FALSE
1082	gpt-4-turbo	5	2	NE	SE	FALSE
1083	gpt-4-turbo	5	3	NE	NE	TRUE
1084	gpt-4-turbo	5	4	NE	SE	FALSE
1085	gpt-4-turbo	5	5	NE	NE	TRUE
1086	gpt-4-turbo	5	6	NE	SE	FALSE
1087	gpt-4-turbo	5	7	NE	NE	TRUE
1088	gpt-4-turbo	5	8	NE	NE	TRUE
1089	gpt-4-turbo	5	9	EM	EM	TRUE
1090	gpt-4-turbo	5	10	NE	NE	TRUE
1091	gpt-4-turbo	5	11	NE	NE	TRUE
1092	gpt-4-turbo	5	12	NE	NE	TRUE
1093	gpt-4-turbo	5	13	NE	NE	TRUE
1094	gpt-4-turbo	5	14	NE	NE	TRUE
1095	gpt-4-turbo	5	15	NE	NE	TRUE
1096	gpt-4-turbo	5	16	NE	NE	TRUE
1097	gpt-4-turbo	5	17	NE	NE	TRUE
1098	gpt-4-turbo	5	18	NE	NE	TRUE
1099	gpt-4-turbo	5	19	NE	NE	TRUE
1100	gpt-4-turbo	5	20	NE	NE	TRUE
1101	gpt-4-turbo	5	21	NE	NE	TRUE
1102	gpt-4-turbo	5	22	NE	NE	TRUE
1103	gpt-4-turbo	5	23	NE	SE	FALSE
1104	gpt-4-turbo	5	24	NE	NE	TRUE
1105	gpt-4-turbo	5	25	NE	NE	TRUE
1106	gpt-4-turbo	5	26	NE	NE	TRUE
1107	gpt-4-turbo	5	27	NE	SE	FALSE
1108	gpt-4-turbo	5	28	NE	NE	TRUE
1109	gpt-4-turbo	5	29	NE	SE	FALSE
1110	gpt-4-turbo	5	30	NE	NE	TRUE
1111	gpt-4-turbo	5	31	NE	SE	FALSE
1112	gpt-4-turbo	5	32	NE	SE	FALSE
1113	gpt-4-turbo	5	33	NE	SE	FALSE
1114	gpt-4-turbo	5	34	NE	NE	TRUE
1115	gpt-4-turbo	5	35	NE	NE	TRUE
1116	gpt-4-turbo	5	36	NE	NE	TRUE
1117	gpt-4-turbo	5	37	EM	SE	FALSE
1118	gpt-4-turbo	5	38	NE	NE	TRUE
1119	gpt-4-turbo	5	39	NE	NE	TRUE
1120	gpt-4-turbo	5	40	NE	NE	TRUE
1121	gpt-4-turbo	5	41	NE	NE	TRUE
1122	gpt-4-turbo	5	42	EM	EM	TRUE
1123	gpt-4-turbo	5	43	NE	NE	TRUE
1124	gpt-4-turbo	5	44	NE	SE	FALSE
1125	gpt-4-turbo	5	45	EM	SE	FALSE
1126	gpt-4-turbo	6	1	NE	SE	FALSE
1127	gpt-4-turbo	6	2	NE	SE	FALSE
1128	gpt-4-turbo	6	3	EM	NE	FALSE
1129	gpt-4-turbo	6	4	NE	SE	FALSE
1130	gpt-4-turbo	6	5	NE	NE	TRUE
1131	gpt-4-turbo	6	6	NE	SE	FALSE
1132	gpt-4-turbo	6	7	SE	NE	FALSE
1133	gpt-4-turbo	6	8	NE	NE	TRUE
1134	gpt-4-turbo	6	9	EM	EM	TRUE
1135	gpt-4-turbo	6	10	NE	NE	TRUE
1136	gpt-4-turbo	6	11	NE	NE	TRUE
1137	gpt-4-turbo	6	12	NE	NE	TRUE
1138	gpt-4-turbo	6	13	NE	NE	TRUE
1139	gpt-4-turbo	6	14	NE	NE	TRUE
1140	gpt-4-turbo	6	15	NE	NE	TRUE
1141	gpt-4-turbo	6	16	NE	NE	TRUE
1142	gpt-4-turbo	6	17	NE	NE	TRUE
1143	gpt-4-turbo	6	18	NE	NE	TRUE
1144	gpt-4-turbo	6	19	NE	NE	TRUE
1145	gpt-4-turbo	6	20	NE	NE	TRUE
1146	gpt-4-turbo	6	21	NE	NE	TRUE
1147	gpt-4-turbo	6	22	NE	NE	TRUE
1148	gpt-4-turbo	6	23	NE	SE	FALSE
1149	gpt-4-turbo	6	24	NE	NE	TRUE
1150	gpt-4-turbo	6	25	NE	NE	TRUE
1151	gpt-4-turbo	6	26	SE	NE	FALSE
1152	gpt-4-turbo	6	27	NE	SE	FALSE
1153	gpt-4-turbo	6	28	NE	NE	TRUE
1154	gpt-4-turbo	6	29	NE	SE	FALSE
1155	gpt-4-turbo	6	30	NE	NE	TRUE
1156	gpt-4-turbo	6	31	NE	SE	FALSE
1157	gpt-4-turbo	6	32	NE	SE	FALSE
1158	gpt-4-turbo	6	33	NE	SE	FALSE
1159	gpt-4-turbo	6	34	NE	NE	TRUE
1160	gpt-4-turbo	6	35	NE	NE	TRUE
1161	gpt-4-turbo	6	36	NE	NE	TRUE
1162	gpt-4-turbo	6	37	NE	SE	FALSE
1163	gpt-4-turbo	6	38	NE	NE	TRUE
1164	gpt-4-turbo	6	39	NE	NE	TRUE
1165	gpt-4-turbo	6	40	NE	NE	TRUE
1166	gpt-4-turbo	6	41	EM	NE	FALSE
1167	gpt-4-turbo	6	42	EM	EM	TRUE
1168	gpt-4-turbo	6	43	NE	NE	TRUE
1169	gpt-4-turbo	6	44	NE	SE	FALSE
1170	gpt-4-turbo	6	45	EM	SE	FALSE
1171	gpt-4-turbo	7	1	NE	SE	FALSE
1172	gpt-4-turbo	7	2	NE	SE	FALSE
1173	gpt-4-turbo	7	3	EM	NE	FALSE
1174	gpt-4-turbo	7	4	NE	SE	FALSE
1175	gpt-4-turbo	7	5	NE	NE	TRUE
1176	gpt-4-turbo	7	6	NE	SE	FALSE
1177	gpt-4-turbo	7	7	NE	NE	TRUE
1178	gpt-4-turbo	7	8	NE	NE	TRUE
1179	gpt-4-turbo	7	9	EM	EM	TRUE
1180	gpt-4-turbo	7	10	NE	NE	TRUE
1181	gpt-4-turbo	7	11	NE	NE	TRUE
1182	gpt-4-turbo	7	12	NE	NE	TRUE
1183	gpt-4-turbo	7	13	NE	NE	TRUE
1184	gpt-4-turbo	7	14	NE	NE	TRUE
1185	gpt-4-turbo	7	15	NE	NE	TRUE
1186	gpt-4-turbo	7	16	NE	NE	TRUE
1187	gpt-4-turbo	7	17	NE	NE	TRUE
1188	gpt-4-turbo	7	18	NE	NE	TRUE
1189	gpt-4-turbo	7	19	NE	NE	TRUE
1190	gpt-4-turbo	7	20	NE	NE	TRUE
1191	gpt-4-turbo	7	21	NE	NE	TRUE
1192	gpt-4-turbo	7	22	NE	NE	TRUE
1193	gpt-4-turbo	7	23	NE	SE	FALSE
1194	gpt-4-turbo	7	24	NE	NE	TRUE
1195	gpt-4-turbo	7	25	NE	NE	TRUE
1196	gpt-4-turbo	7	26	NE	NE	TRUE
1197	gpt-4-turbo	7	27	NE	SE	FALSE
1198	gpt-4-turbo	7	28	NE	NE	TRUE
1199	gpt-4-turbo	7	29	NE	SE	FALSE
1200	gpt-4-turbo	7	30	NE	NE	TRUE
1201	gpt-4-turbo	7	31	NE	SE	FALSE
1202	gpt-4-turbo	7	32	NE	SE	FALSE
1203	gpt-4-turbo	7	33	NE	SE	FALSE
1204	gpt-4-turbo	7	34	NE	NE	TRUE
1205	gpt-4-turbo	7	35	NE	NE	TRUE
1206	gpt-4-turbo	7	36	NE	NE	TRUE
1207	gpt-4-turbo	7	37	EM	SE	FALSE
1208	gpt-4-turbo	7	38	NE	NE	TRUE
1209	gpt-4-turbo	7	39	NE	NE	TRUE
1210	gpt-4-turbo	7	40	NE	NE	TRUE
1211	gpt-4-turbo	7	41	EM	NE	FALSE
1212	gpt-4-turbo	7	42	EM	EM	TRUE
1213	gpt-4-turbo	7	43	NE	NE	TRUE
1214	gpt-4-turbo	7	44	NE	SE	FALSE
1215	gpt-4-turbo	7	45	EM	SE	FALSE
1216	gpt-4-turbo	8	1	NE	SE	FALSE
1217	gpt-4-turbo	8	2	NE	SE	FALSE
1218	gpt-4-turbo	8	3	NE	NE	TRUE
1219	gpt-4-turbo	8	4	NE	SE	FALSE
1220	gpt-4-turbo	8	5	NE	NE	TRUE
1221	gpt-4-turbo	8	6	NE	SE	FALSE
1222	gpt-4-turbo	8	7	NE	NE	TRUE
1223	gpt-4-turbo	8	8	NE	NE	TRUE
1224	gpt-4-turbo	8	9	EM	EM	TRUE
1225	gpt-4-turbo	8	10	NE	NE	TRUE
1226	gpt-4-turbo	8	11	NE	NE	TRUE
1227	gpt-4-turbo	8	12	NE	NE	TRUE
1228	gpt-4-turbo	8	13	NE	NE	TRUE
1229	gpt-4-turbo	8	14	NE	NE	TRUE
1230	gpt-4-turbo	8	15	NE	NE	TRUE
1231	gpt-4-turbo	8	16	NE	NE	TRUE
1232	gpt-4-turbo	8	17	NE	NE	TRUE
1233	gpt-4-turbo	8	18	NE	NE	TRUE
1234	gpt-4-turbo	8	19	NE	NE	TRUE
1235	gpt-4-turbo	8	20	NE	NE	TRUE
1236	gpt-4-turbo	8	21	NE	NE	TRUE
1237	gpt-4-turbo	8	22	NE	NE	TRUE
1238	gpt-4-turbo	8	23	NE	SE	FALSE
1239	gpt-4-turbo	8	24	NE	NE	TRUE
1240	gpt-4-turbo	8	25	NE	NE	TRUE
1241	gpt-4-turbo	8	26	NE	NE	TRUE
1242	gpt-4-turbo	8	27	NE	SE	FALSE
1243	gpt-4-turbo	8	28	NE	NE	TRUE
1244	gpt-4-turbo	8	29	EM	SE	FALSE
1245	gpt-4-turbo	8	30	NE	NE	TRUE
1246	gpt-4-turbo	8	31	NE	SE	FALSE
1247	gpt-4-turbo	8	32	NE	SE	FALSE
1248	gpt-4-turbo	8	33	NE	SE	FALSE
1249	gpt-4-turbo	8	34	NE	NE	TRUE
1250	gpt-4-turbo	8	35	NE	NE	TRUE
1251	gpt-4-turbo	8	36	NE	NE	TRUE
1252	gpt-4-turbo	8	37	EM	SE	FALSE
1253	gpt-4-turbo	8	38	NE	NE	TRUE
1254	gpt-4-turbo	8	39	NE	NE	TRUE
1255	gpt-4-turbo	8	40	NE	NE	TRUE
1256	gpt-4-turbo	8	41	NE	NE	TRUE
1257	gpt-4-turbo	8	42	EM	EM	TRUE
1258	gpt-4-turbo	8	43	NE	NE	TRUE
1259	gpt-4-turbo	8	44	NE	SE	FALSE
1260	gpt-4-turbo	8	45	EM	SE	FALSE
1261	gpt-4-turbo	9	1	NE	SE	FALSE
1262	gpt-4-turbo	9	2	NE	SE	FALSE
1263	gpt-4-turbo	9	3	EM	NE	FALSE
1264	gpt-4-turbo	9	4	NE	SE	FALSE
1265	gpt-4-turbo	9	5	NE	NE	TRUE
1266	gpt-4-turbo	9	6	NE	SE	FALSE
1267	gpt-4-turbo	9	7	NE	NE	TRUE
1268	gpt-4-turbo	9	8	NE	NE	TRUE
1269	gpt-4-turbo	9	9	EM	EM	TRUE
1270	gpt-4-turbo	9	10	NE	NE	TRUE
1271	gpt-4-turbo	9	11	EM	NE	FALSE
1272	gpt-4-turbo	9	12	NE	NE	TRUE
1273	gpt-4-turbo	9	13	NE	NE	TRUE
1274	gpt-4-turbo	9	14	NE	NE	TRUE
1275	gpt-4-turbo	9	15	NE	NE	TRUE
1276	gpt-4-turbo	9	16	NE	NE	TRUE
1277	gpt-4-turbo	9	17	NE	NE	TRUE
1278	gpt-4-turbo	9	18	NE	NE	TRUE
1279	gpt-4-turbo	9	19	NE	NE	TRUE
1280	gpt-4-turbo	9	20	NE	NE	TRUE
1281	gpt-4-turbo	9	21	NE	NE	TRUE
1282	gpt-4-turbo	9	22	NE	NE	TRUE
1283	gpt-4-turbo	9	23	NE	SE	FALSE
1284	gpt-4-turbo	9	24	NE	NE	TRUE
1285	gpt-4-turbo	9	25	NE	NE	TRUE
1286	gpt-4-turbo	9	26	SE	NE	FALSE
1287	gpt-4-turbo	9	27	NE	SE	FALSE
1288	gpt-4-turbo	9	28	NE	NE	TRUE
1289	gpt-4-turbo	9	29	EM	SE	FALSE
1290	gpt-4-turbo	9	30	NE	NE	TRUE
1291	gpt-4-turbo	9	31	NE	SE	FALSE
1292	gpt-4-turbo	9	32	NE	SE	FALSE
1293	gpt-4-turbo	9	33	NE	SE	FALSE
1294	gpt-4-turbo	9	34	NE	NE	TRUE
1295	gpt-4-turbo	9	35	NE	NE	TRUE
1296	gpt-4-turbo	9	36	NE	NE	TRUE
1297	gpt-4-turbo	9	37	EM	SE	FALSE
1298	gpt-4-turbo	9	38	NE	NE	TRUE
1299	gpt-4-turbo	9	39	NE	NE	TRUE
1300	gpt-4-turbo	9	40	NE	NE	TRUE
1301	gpt-4-turbo	9	41	EM	NE	FALSE
1302	gpt-4-turbo	9	42	EM	EM	TRUE
1303	gpt-4-turbo	9	43	NE	NE	TRUE
1304	gpt-4-turbo	9	44	NE	SE	FALSE
1305	gpt-4-turbo	9	45	EM	SE	FALSE
1306	gpt-4-turbo	10	1	NE	SE	FALSE
1307	gpt-4-turbo	10	2	NE	SE	FALSE
1308	gpt-4-turbo	10	3	NE	NE	TRUE
1309	gpt-4-turbo	10	4	NE	SE	FALSE
1310	gpt-4-turbo	10	5	NE	NE	TRUE
1311	gpt-4-turbo	10	6	NE	SE	FALSE
1312	gpt-4-turbo	10	7	NE	NE	TRUE
1313	gpt-4-turbo	10	8	NE	NE	TRUE
1314	gpt-4-turbo	10	9	EM	EM	TRUE
1315	gpt-4-turbo	10	10	NE	NE	TRUE
1316	gpt-4-turbo	10	11	NE	NE	TRUE
1317	gpt-4-turbo	10	12	NE	NE	TRUE
1318	gpt-4-turbo	10	13	NE	NE	TRUE
1319	gpt-4-turbo	10	14	NE	NE	TRUE
1320	gpt-4-turbo	10	15	NE	NE	TRUE
1321	gpt-4-turbo	10	16	NE	NE	TRUE
1322	gpt-4-turbo	10	17	NE	NE	TRUE
1323	gpt-4-turbo	10	18	NE	NE	TRUE
1324	gpt-4-turbo	10	19	NE	NE	TRUE
1325	gpt-4-turbo	10	20	NE	NE	TRUE
1326	gpt-4-turbo	10	21	NE	NE	TRUE
1327	gpt-4-turbo	10	22	NE	NE	TRUE
1328	gpt-4-turbo	10	23	NE	SE	FALSE
1329	gpt-4-turbo	10	24	NE	NE	TRUE
1330	gpt-4-turbo	10	25	NE	NE	TRUE
1331	gpt-4-turbo	10	26	NE	NE	TRUE
1332	gpt-4-turbo	10	27	NE	SE	FALSE
1333	gpt-4-turbo	10	28	NE	NE	TRUE
1334	gpt-4-turbo	10	29	EM	SE	FALSE
1335	gpt-4-turbo	10	30	NE	NE	TRUE
1336	gpt-4-turbo	10	31	NE	SE	FALSE
1337	gpt-4-turbo	10	32	NE	SE	FALSE
1338	gpt-4-turbo	10	33	NE	SE	FALSE
1339	gpt-4-turbo	10	34	NE	NE	TRUE
1340	gpt-4-turbo	10	35	NE	NE	TRUE
1341	gpt-4-turbo	10	36	NE	NE	TRUE
1342	gpt-4-turbo	10	37	EM	SE	FALSE
1343	gpt-4-turbo	10	38	NE	NE	TRUE
1344	gpt-4-turbo	10	39	NE	NE	TRUE
1345	gpt-4-turbo	10	40	NE	NE	TRUE
1346	gpt-4-turbo	10	41	NE	NE	TRUE
1347	gpt-4-turbo	10	42	EM	EM	TRUE
1348	gpt-4-turbo	10	43	NE	NE	TRUE
1349	gpt-4-turbo	10	44	NE	SE	FALSE
1350	gpt-4-turbo	10	45	EM	SE	FALSE
1351	gpt-4o-mini	1	1	NE	SE	FALSE
1352	gpt-4o-mini	1	2	NE	SE	FALSE
1353	gpt-4o-mini	1	3	EM	NE	FALSE
1354	gpt-4o-mini	1	4	NE	SE	FALSE
1355	gpt-4o-mini	1	5	EM	NE	FALSE
1356	gpt-4o-mini	1	6	NE	SE	FALSE
1357	gpt-4o-mini	1	7	NE	NE	TRUE
1358	gpt-4o-mini	1	8	NE	NE	TRUE
1359	gpt-4o-mini	1	9	EM	EM	TRUE
1360	gpt-4o-mini	1	10	EM	NE	FALSE
1361	gpt-4o-mini	1	11	EM	NE	FALSE
1362	gpt-4o-mini	1	12	EM	NE	FALSE
1363	gpt-4o-mini	1	13	EM	NE	FALSE
1364	gpt-4o-mini	1	14	NE	NE	TRUE
1365	gpt-4o-mini	1	15	EM	NE	FALSE
1366	gpt-4o-mini	1	16	NE	NE	TRUE
1367	gpt-4o-mini	1	17	NE	NE	TRUE
1368	gpt-4o-mini	1	18	NE	NE	TRUE
1369	gpt-4o-mini	1	19	EM	NE	FALSE
1370	gpt-4o-mini	1	20	NE	NE	TRUE
1371	gpt-4o-mini	1	21	NE	NE	TRUE
1372	gpt-4o-mini	1	22	NE	NE	TRUE
1373	gpt-4o-mini	1	23	NE	SE	FALSE
1374	gpt-4o-mini	1	24	NE	NE	TRUE
1375	gpt-4o-mini	1	25	NE	NE	TRUE
1376	gpt-4o-mini	1	26	NE	NE	TRUE
1377	gpt-4o-mini	1	27	EM	SE	FALSE
1378	gpt-4o-mini	1	28	NE	NE	TRUE
1379	gpt-4o-mini	1	29	EM	SE	FALSE
1380	gpt-4o-mini	1	30	EM	NE	FALSE
1381	gpt-4o-mini	1	31	NE	SE	FALSE
1382	gpt-4o-mini	1	32	EM	SE	FALSE
1383	gpt-4o-mini	1	33	NE	SE	FALSE
1384	gpt-4o-mini	1	34	NE	NE	TRUE
1385	gpt-4o-mini	1	35	NE	NE	TRUE
1386	gpt-4o-mini	1	36	NE	NE	TRUE
1387	gpt-4o-mini	1	37	EM	SE	FALSE
1388	gpt-4o-mini	1	38	EM	NE	FALSE
1389	gpt-4o-mini	1	39	EM	NE	FALSE
1390	gpt-4o-mini	1	40	SE	NE	FALSE
1391	gpt-4o-mini	1	41	EM	NE	FALSE
1392	gpt-4o-mini	1	42	EM	EM	TRUE
1393	gpt-4o-mini	1	43	NE	NE	TRUE
1394	gpt-4o-mini	1	44	NE	SE	FALSE
1395	gpt-4o-mini	1	45	EM	SE	FALSE
1396	gpt-4o-mini	2	1	NE	SE	FALSE
1397	gpt-4o-mini	2	2	NE	SE	FALSE
1398	gpt-4o-mini	2	3	EM	NE	FALSE
1399	gpt-4o-mini	2	4	NE	SE	FALSE
1400	gpt-4o-mini	2	5	NE	NE	TRUE
1401	gpt-4o-mini	2	6	NE	SE	FALSE
1402	gpt-4o-mini	2	7	NE	NE	TRUE
1403	gpt-4o-mini	2	8	NE	NE	TRUE
1404	gpt-4o-mini	2	9	EM	EM	TRUE
1405	gpt-4o-mini	2	10	EM	NE	FALSE
1406	gpt-4o-mini	2	11	EM	NE	FALSE
1407	gpt-4o-mini	2	12	NE	NE	TRUE
1408	gpt-4o-mini	2	13	EM	NE	FALSE
1409	gpt-4o-mini	2	14	NE	NE	TRUE
1410	gpt-4o-mini	2	15	NE	NE	TRUE
1411	gpt-4o-mini	2	16	NE	NE	TRUE
1412	gpt-4o-mini	2	17	NE	NE	TRUE
1413	gpt-4o-mini	2	18	NE	NE	TRUE
1414	gpt-4o-mini	2	19	NE	NE	TRUE
1415	gpt-4o-mini	2	20	NE	NE	TRUE
1416	gpt-4o-mini	2	21	EM	NE	FALSE
1417	gpt-4o-mini	2	22	NE	NE	TRUE
1418	gpt-4o-mini	2	23	NE	SE	FALSE
1419	gpt-4o-mini	2	24	NE	NE	TRUE
1420	gpt-4o-mini	2	25	NE	NE	TRUE
1421	gpt-4o-mini	2	26	NE	NE	TRUE
1422	gpt-4o-mini	2	27	EM	SE	FALSE
1423	gpt-4o-mini	2	28	NE	NE	TRUE
1424	gpt-4o-mini	2	29	EM	SE	FALSE
1425	gpt-4o-mini	2	30	EM	NE	FALSE
1426	gpt-4o-mini	2	31	EM	SE	FALSE
1427	gpt-4o-mini	2	32	NE	SE	FALSE
1428	gpt-4o-mini	2	33	EM	SE	FALSE
1429	gpt-4o-mini	2	34	NE	NE	TRUE
1430	gpt-4o-mini	2	35	EM	NE	FALSE
1431	gpt-4o-mini	2	36	EM	NE	FALSE
1432	gpt-4o-mini	2	37	NE	SE	FALSE
1433	gpt-4o-mini	2	38	EM	NE	FALSE
1434	gpt-4o-mini	2	39	NE	NE	TRUE
1435	gpt-4o-mini	2	40	SE	NE	FALSE
1436	gpt-4o-mini	2	41	EM	NE	FALSE
1437	gpt-4o-mini	2	42	EM	EM	TRUE
1438	gpt-4o-mini	2	43	NE	NE	TRUE
1439	gpt-4o-mini	2	44	NE	SE	FALSE
1440	gpt-4o-mini	2	45	EM	SE	FALSE
1441	gpt-4o-mini	3	1	NE	SE	FALSE
1442	gpt-4o-mini	3	2	NE	SE	FALSE
1443	gpt-4o-mini	3	3	EM	NE	FALSE
1444	gpt-4o-mini	3	4	NE	SE	FALSE
1445	gpt-4o-mini	3	5	EM	NE	FALSE
1446	gpt-4o-mini	3	6	NE	SE	FALSE
1447	gpt-4o-mini	3	7	NE	NE	TRUE
1448	gpt-4o-mini	3	8	NE	NE	TRUE
1449	gpt-4o-mini	3	9	EM	EM	TRUE
1450	gpt-4o-mini	3	10	EM	NE	FALSE
1451	gpt-4o-mini	3	11	EM	NE	FALSE
1452	gpt-4o-mini	3	12	NE	NE	TRUE
1453	gpt-4o-mini	3	13	EM	NE	FALSE
1454	gpt-4o-mini	3	14	NE	NE	TRUE
1455	gpt-4o-mini	3	15	EM	NE	FALSE
1456	gpt-4o-mini	3	16	NE	NE	TRUE
1457	gpt-4o-mini	3	17	NE	NE	TRUE
1458	gpt-4o-mini	3	18	NE	NE	TRUE
1459	gpt-4o-mini	3	19	NE	NE	TRUE
1460	gpt-4o-mini	3	20	NE	NE	TRUE
1461	gpt-4o-mini	3	21	NE	NE	TRUE
1462	gpt-4o-mini	3	22	NE	NE	TRUE
1463	gpt-4o-mini	3	23	NE	SE	FALSE
1464	gpt-4o-mini	3	24	NE	NE	TRUE
1465	gpt-4o-mini	3	25	NE	NE	TRUE
1466	gpt-4o-mini	3	26	NE	NE	TRUE
1467	gpt-4o-mini	3	27	EM	SE	FALSE
1468	gpt-4o-mini	3	28	NE	NE	TRUE
1469	gpt-4o-mini	3	29	EM	SE	FALSE
1470	gpt-4o-mini	3	30	EM	NE	FALSE
1471	gpt-4o-mini	3	31	NE	SE	FALSE
1472	gpt-4o-mini	3	32	EM	SE	FALSE
1473	gpt-4o-mini	3	33	NE	SE	FALSE
1474	gpt-4o-mini	3	34	NE	NE	TRUE
1475	gpt-4o-mini	3	35	NE	NE	TRUE
1476	gpt-4o-mini	3	36	EM	NE	FALSE
1477	gpt-4o-mini	3	37	EM	SE	FALSE
1478	gpt-4o-mini	3	38	EM	NE	FALSE
1479	gpt-4o-mini	3	39	NE	NE	TRUE
1480	gpt-4o-mini	3	40	NE	NE	TRUE
1481	gpt-4o-mini	3	41	EM	NE	FALSE
1482	gpt-4o-mini	3	42	EM	EM	TRUE
1483	gpt-4o-mini	3	43	NE	NE	TRUE
1484	gpt-4o-mini	3	44	NE	SE	FALSE
1485	gpt-4o-mini	3	45	EM	SE	FALSE
1486	gpt-4o-mini	4	1	NE	SE	FALSE
1487	gpt-4o-mini	4	2	NE	SE	FALSE
1488	gpt-4o-mini	4	3	EM	NE	FALSE
1489	gpt-4o-mini	4	4	NE	SE	FALSE
1490	gpt-4o-mini	4	5	NE	NE	TRUE
1491	gpt-4o-mini	4	6	NE	SE	FALSE
1492	gpt-4o-mini	4	7	NE	NE	TRUE
1493	gpt-4o-mini	4	8	NE	NE	TRUE
1494	gpt-4o-mini	4	9	EM	EM	TRUE
1495	gpt-4o-mini	4	10	EM	NE	FALSE
1496	gpt-4o-mini	4	11	EM	NE	FALSE
1497	gpt-4o-mini	4	12	NE	NE	TRUE
1498	gpt-4o-mini	4	13	EM	NE	FALSE
1499	gpt-4o-mini	4	14	NE	NE	TRUE
1500	gpt-4o-mini	4	15	NE	NE	TRUE
1501	gpt-4o-mini	4	16	NE	NE	TRUE
1502	gpt-4o-mini	4	17	NE	NE	TRUE
1503	gpt-4o-mini	4	18	NE	NE	TRUE
1504	gpt-4o-mini	4	19	NE	NE	TRUE
1505	gpt-4o-mini	4	20	NE	NE	TRUE
1506	gpt-4o-mini	4	21	NE	NE	TRUE
1507	gpt-4o-mini	4	22	NE	NE	TRUE
1508	gpt-4o-mini	4	23	NE	SE	FALSE
1509	gpt-4o-mini	4	24	NE	NE	TRUE
1510	gpt-4o-mini	4	25	NE	NE	TRUE
1511	gpt-4o-mini	4	26	NE	NE	TRUE
1512	gpt-4o-mini	4	27	NE	SE	FALSE
1513	gpt-4o-mini	4	28	NE	NE	TRUE
1514	gpt-4o-mini	4	29	EM	SE	FALSE
1515	gpt-4o-mini	4	30	EM	NE	FALSE
1516	gpt-4o-mini	4	31	EM	SE	FALSE
1517	gpt-4o-mini	4	32	EM	SE	FALSE
1518	gpt-4o-mini	4	33	NE	SE	FALSE
1519	gpt-4o-mini	4	34	NE	NE	TRUE
1520	gpt-4o-mini	4	35	EM	NE	FALSE
1521	gpt-4o-mini	4	36	NE	NE	TRUE
1522	gpt-4o-mini	4	37	EM	SE	FALSE
1523	gpt-4o-mini	4	38	EM	NE	FALSE
1524	gpt-4o-mini	4	39	EM	NE	FALSE
1525	gpt-4o-mini	4	40	NE	NE	TRUE
1526	gpt-4o-mini	4	41	EM	NE	FALSE
1527	gpt-4o-mini	4	42	EM	EM	TRUE
1528	gpt-4o-mini	4	43	NE	NE	TRUE
1529	gpt-4o-mini	4	44	NE	SE	FALSE
1530	gpt-4o-mini	4	45	EM	SE	FALSE
1531	gpt-4o-mini	5	1	NE	SE	FALSE
1532	gpt-4o-mini	5	2	NE	SE	FALSE
1533	gpt-4o-mini	5	3	EM	NE	FALSE
1534	gpt-4o-mini	5	4	NE	SE	FALSE
1535	gpt-4o-mini	5	5	NE	NE	TRUE
1536	gpt-4o-mini	5	6	NE	SE	FALSE
1537	gpt-4o-mini	5	7	NE	NE	TRUE
1538	gpt-4o-mini	5	8	NE	NE	TRUE
1539	gpt-4o-mini	5	9	EM	EM	TRUE
1540	gpt-4o-mini	5	10	EM	NE	FALSE
1541	gpt-4o-mini	5	11	EM	NE	FALSE
1542	gpt-4o-mini	5	12	EM	NE	FALSE
1543	gpt-4o-mini	5	13	EM	NE	FALSE
1544	gpt-4o-mini	5	14	NE	NE	TRUE
1545	gpt-4o-mini	5	15	EM	NE	FALSE
1546	gpt-4o-mini	5	16	NE	NE	TRUE
1547	gpt-4o-mini	5	17	NE	NE	TRUE
1548	gpt-4o-mini	5	18	NE	NE	TRUE
1549	gpt-4o-mini	5	19	NE	NE	TRUE
1550	gpt-4o-mini	5	20	NE	NE	TRUE
1551	gpt-4o-mini	5	21	NE	NE	TRUE
1552	gpt-4o-mini	5	22	NE	NE	TRUE
1553	gpt-4o-mini	5	23	NE	SE	FALSE
1554	gpt-4o-mini	5	24	NE	NE	TRUE
1555	gpt-4o-mini	5	25	NE	NE	TRUE
1556	gpt-4o-mini	5	26	NE	NE	TRUE
1557	gpt-4o-mini	5	27	EM	SE	FALSE
1558	gpt-4o-mini	5	28	NE	NE	TRUE
1559	gpt-4o-mini	5	29	EM	SE	FALSE
1560	gpt-4o-mini	5	30	EM	NE	FALSE
1561	gpt-4o-mini	5	31	EM	SE	FALSE
1562	gpt-4o-mini	5	32	EM	SE	FALSE
1563	gpt-4o-mini	5	33	NE	SE	FALSE
1564	gpt-4o-mini	5	34	EM	NE	FALSE
1565	gpt-4o-mini	5	35	NE	NE	TRUE
1566	gpt-4o-mini	5	36	EM	NE	FALSE
1567	gpt-4o-mini	5	37	EM	SE	FALSE
1568	gpt-4o-mini	5	38	EM	NE	FALSE
1569	gpt-4o-mini	5	39	NE	NE	TRUE
1570	gpt-4o-mini	5	40	SE	NE	FALSE
1571	gpt-4o-mini	5	41	EM	NE	FALSE
1572	gpt-4o-mini	5	42	EM	EM	TRUE
1573	gpt-4o-mini	5	43	NE	NE	TRUE
1574	gpt-4o-mini	5	44	NE	SE	FALSE
1575	gpt-4o-mini	5	45	EM	SE	FALSE
1576	gpt-4o-mini	6	1	NE	SE	FALSE
1577	gpt-4o-mini	6	2	NE	SE	FALSE
1578	gpt-4o-mini	6	3	EM	NE	FALSE
1579	gpt-4o-mini	6	4	NE	SE	FALSE
1580	gpt-4o-mini	6	5	EM	NE	FALSE
1581	gpt-4o-mini	6	6	NE	SE	FALSE
1582	gpt-4o-mini	6	7	NE	NE	TRUE
1583	gpt-4o-mini	6	8	NE	NE	TRUE
1584	gpt-4o-mini	6	9	EM	EM	TRUE
1585	gpt-4o-mini	6	10	EM	NE	FALSE
1586	gpt-4o-mini	6	11	EM	NE	FALSE
1587	gpt-4o-mini	6	12	NE	NE	TRUE
1588	gpt-4o-mini	6	13	EM	NE	FALSE
1589	gpt-4o-mini	6	14	NE	NE	TRUE
1590	gpt-4o-mini	6	15	NE	NE	TRUE
1591	gpt-4o-mini	6	16	NE	NE	TRUE
1592	gpt-4o-mini	6	17	NE	NE	TRUE
1593	gpt-4o-mini	6	18	NE	NE	TRUE
1594	gpt-4o-mini	6	19	NE	NE	TRUE
1595	gpt-4o-mini	6	20	NE	NE	TRUE
1596	gpt-4o-mini	6	21	NE	NE	TRUE
1597	gpt-4o-mini	6	22	NE	NE	TRUE
1598	gpt-4o-mini	6	23	NE	SE	FALSE
1599	gpt-4o-mini	6	24	NE	NE	TRUE
1600	gpt-4o-mini	6	25	NE	NE	TRUE
1601	gpt-4o-mini	6	26	NE	NE	TRUE
1602	gpt-4o-mini	6	27	EM	SE	FALSE
1603	gpt-4o-mini	6	28	EM	NE	FALSE
1604	gpt-4o-mini	6	29	EM	SE	FALSE
1605	gpt-4o-mini	6	30	EM	NE	FALSE
1606	gpt-4o-mini	6	31	EM	SE	FALSE
1607	gpt-4o-mini	6	32	NE	SE	FALSE
1608	gpt-4o-mini	6	33	NE	SE	FALSE
1609	gpt-4o-mini	6	34	EM	NE	FALSE
1610	gpt-4o-mini	6	35	NE	NE	TRUE
1611	gpt-4o-mini	6	36	NE	NE	TRUE
1612	gpt-4o-mini	6	37	EM	SE	FALSE
1613	gpt-4o-mini	6	38	EM	NE	FALSE
1614	gpt-4o-mini	6	39	NE	NE	TRUE
1615	gpt-4o-mini	6	40	NE	NE	TRUE
1616	gpt-4o-mini	6	41	EM	NE	FALSE
1617	gpt-4o-mini	6	42	EM	EM	TRUE
1618	gpt-4o-mini	6	43	NE	NE	TRUE
1619	gpt-4o-mini	6	44	NE	SE	FALSE
1620	gpt-4o-mini	6	45	EM	SE	FALSE
1621	gpt-4o-mini	7	1	NE	SE	FALSE
1622	gpt-4o-mini	7	2	NE	SE	FALSE
1623	gpt-4o-mini	7	3	EM	NE	FALSE
1624	gpt-4o-mini	7	4	NE	SE	FALSE
1625	gpt-4o-mini	7	5	NE	NE	TRUE
1626	gpt-4o-mini	7	6	NE	SE	FALSE
1627	gpt-4o-mini	7	7	NE	NE	TRUE
1628	gpt-4o-mini	7	8	NE	NE	TRUE
1629	gpt-4o-mini	7	9	EM	EM	TRUE
1630	gpt-4o-mini	7	10	EM	NE	FALSE
1631	gpt-4o-mini	7	11	EM	NE	FALSE
1632	gpt-4o-mini	7	12	NE	NE	TRUE
1633	gpt-4o-mini	7	13	EM	NE	FALSE
1634	gpt-4o-mini	7	14	NE	NE	TRUE
1635	gpt-4o-mini	7	15	NE	NE	TRUE
1636	gpt-4o-mini	7	16	NE	NE	TRUE
1637	gpt-4o-mini	7	17	NE	NE	TRUE
1638	gpt-4o-mini	7	18	NE	NE	TRUE
1639	gpt-4o-mini	7	19	NE	NE	TRUE
1640	gpt-4o-mini	7	20	NE	NE	TRUE
1641	gpt-4o-mini	7	21	EM	NE	FALSE
1642	gpt-4o-mini	7	22	NE	NE	TRUE
1643	gpt-4o-mini	7	23	NE	SE	FALSE
1644	gpt-4o-mini	7	24	NE	NE	TRUE
1645	gpt-4o-mini	7	25	EM	NE	FALSE
1646	gpt-4o-mini	7	26	NE	NE	TRUE
1647	gpt-4o-mini	7	27	EM	SE	FALSE
1648	gpt-4o-mini	7	28	NE	NE	TRUE
1649	gpt-4o-mini	7	29	EM	SE	FALSE
1650	gpt-4o-mini	7	30	EM	NE	FALSE
1651	gpt-4o-mini	7	31	EM	SE	FALSE
1652	gpt-4o-mini	7	32	NE	SE	FALSE
1653	gpt-4o-mini	7	33	NE	SE	FALSE
1654	gpt-4o-mini	7	34	NE	NE	TRUE
1655	gpt-4o-mini	7	35	NE	NE	TRUE
1656	gpt-4o-mini	7	36	NE	NE	TRUE
1657	gpt-4o-mini	7	37	EM	SE	FALSE
1658	gpt-4o-mini	7	38	EM	NE	FALSE
1659	gpt-4o-mini	7	39	NE	NE	TRUE
1660	gpt-4o-mini	7	40	NE	NE	TRUE
1661	gpt-4o-mini	7	41	EM	NE	FALSE
1662	gpt-4o-mini	7	42	EM	EM	TRUE
1663	gpt-4o-mini	7	43	NE	NE	TRUE
1664	gpt-4o-mini	7	44	NE	SE	FALSE
1665	gpt-4o-mini	7	45	EM	SE	FALSE
1666	gpt-4o-mini	8	1	NE	SE	FALSE
1667	gpt-4o-mini	8	2	NE	SE	FALSE
1668	gpt-4o-mini	8	3	EM	NE	FALSE
1669	gpt-4o-mini	8	4	NE	SE	FALSE
1670	gpt-4o-mini	8	5	EM	NE	FALSE
1671	gpt-4o-mini	8	6	NE	SE	FALSE
1672	gpt-4o-mini	8	7	NE	NE	TRUE
1673	gpt-4o-mini	8	8	NE	NE	TRUE
1674	gpt-4o-mini	8	9	EM	EM	TRUE
1675	gpt-4o-mini	8	10	EM	NE	FALSE
1676	gpt-4o-mini	8	11	EM	NE	FALSE
1677	gpt-4o-mini	8	12	NE	NE	TRUE
1678	gpt-4o-mini	8	13	EM	NE	FALSE
1679	gpt-4o-mini	8	14	NE	NE	TRUE
1680	gpt-4o-mini	8	15	NE	NE	TRUE
1681	gpt-4o-mini	8	16	NE	NE	TRUE
1682	gpt-4o-mini	8	17	NE	NE	TRUE
1683	gpt-4o-mini	8	18	NE	NE	TRUE
1684	gpt-4o-mini	8	19	NE	NE	TRUE
1685	gpt-4o-mini	8	20	NE	NE	TRUE
1686	gpt-4o-mini	8	21	EM	NE	FALSE
1687	gpt-4o-mini	8	22	NE	NE	TRUE
1688	gpt-4o-mini	8	23	NE	SE	FALSE
1689	gpt-4o-mini	8	24	NE	NE	TRUE
1690	gpt-4o-mini	8	25	NE	NE	TRUE
1691	gpt-4o-mini	8	26	NE	NE	TRUE
1692	gpt-4o-mini	8	27	EM	SE	FALSE
1693	gpt-4o-mini	8	28	NE	NE	TRUE
1694	gpt-4o-mini	8	29	EM	SE	FALSE
1695	gpt-4o-mini	8	30	EM	NE	FALSE
1696	gpt-4o-mini	8	31	EM	SE	FALSE
1697	gpt-4o-mini	8	32	NE	SE	FALSE
1698	gpt-4o-mini	8	33	NE	SE	FALSE
1699	gpt-4o-mini	8	34	NE	NE	TRUE
1700	gpt-4o-mini	8	35	EM	NE	FALSE
1701	gpt-4o-mini	8	36	NE	NE	TRUE
1702	gpt-4o-mini	8	37	NE	SE	FALSE
1703	gpt-4o-mini	8	38	EM	NE	FALSE
1704	gpt-4o-mini	8	39	NE	NE	TRUE
1705	gpt-4o-mini	8	40	SE	NE	FALSE
1706	gpt-4o-mini	8	41	EM	NE	FALSE
1707	gpt-4o-mini	8	42	EM	EM	TRUE
1708	gpt-4o-mini	8	43	NE	NE	TRUE
1709	gpt-4o-mini	8	44	NE	SE	FALSE
1710	gpt-4o-mini	8	45	EM	SE	FALSE
1711	gpt-4o-mini	9	1	NE	SE	FALSE
1712	gpt-4o-mini	9	2	NE	SE	FALSE
1713	gpt-4o-mini	9	3	EM	NE	FALSE
1714	gpt-4o-mini	9	4	NE	SE	FALSE
1715	gpt-4o-mini	9	5	NE	NE	TRUE
1716	gpt-4o-mini	9	6	NE	SE	FALSE
1717	gpt-4o-mini	9	7	SE	NE	FALSE
1718	gpt-4o-mini	9	8	NE	NE	TRUE
1719	gpt-4o-mini	9	9	EM	EM	TRUE
1720	gpt-4o-mini	9	10	EM	NE	FALSE
1721	gpt-4o-mini	9	11	EM	NE	FALSE
1722	gpt-4o-mini	9	12	NE	NE	TRUE
1723	gpt-4o-mini	9	13	EM	NE	FALSE
1724	gpt-4o-mini	9	14	NE	NE	TRUE
1725	gpt-4o-mini	9	15	EM	NE	FALSE
1726	gpt-4o-mini	9	16	NE	NE	TRUE
1727	gpt-4o-mini	9	17	NE	NE	TRUE
1728	gpt-4o-mini	9	18	NE	NE	TRUE
1729	gpt-4o-mini	9	19	NE	NE	TRUE
1730	gpt-4o-mini	9	20	NE	NE	TRUE
1731	gpt-4o-mini	9	21	NE	NE	TRUE
1732	gpt-4o-mini	9	22	NE	NE	TRUE
1733	gpt-4o-mini	9	23	NE	SE	FALSE
1734	gpt-4o-mini	9	24	NE	NE	TRUE
1735	gpt-4o-mini	9	25	NE	NE	TRUE
1736	gpt-4o-mini	9	26	SE	NE	FALSE
1737	gpt-4o-mini	9	27	EM	SE	FALSE
1738	gpt-4o-mini	9	28	NE	NE	TRUE
1739	gpt-4o-mini	9	29	EM	SE	FALSE
1740	gpt-4o-mini	9	30	EM	NE	FALSE
1741	gpt-4o-mini	9	31	EM	SE	FALSE
1742	gpt-4o-mini	9	32	NE	SE	FALSE
1743	gpt-4o-mini	9	33	NE	SE	FALSE
1744	gpt-4o-mini	9	34	EM	NE	FALSE
1745	gpt-4o-mini	9	35	EM	NE	FALSE
1746	gpt-4o-mini	9	36	NE	NE	TRUE
1747	gpt-4o-mini	9	37	EM	SE	FALSE
1748	gpt-4o-mini	9	38	EM	NE	FALSE
1749	gpt-4o-mini	9	39	NE	NE	TRUE
1750	gpt-4o-mini	9	40	NE	NE	TRUE
1751	gpt-4o-mini	9	41	EM	NE	FALSE
1752	gpt-4o-mini	9	42	EM	EM	TRUE
1753	gpt-4o-mini	9	43	NE	NE	TRUE
1754	gpt-4o-mini	9	44	NE	SE	FALSE
1755	gpt-4o-mini	9	45	EM	SE	FALSE
1756	gpt-4o-mini	10	1	NE	SE	FALSE
1757	gpt-4o-mini	10	2	NE	SE	FALSE
1758	gpt-4o-mini	10	3	EM	NE	FALSE
1759	gpt-4o-mini	10	4	NE	SE	FALSE
1760	gpt-4o-mini	10	5	EM	NE	FALSE
1761	gpt-4o-mini	10	6	NE	SE	FALSE
1762	gpt-4o-mini	10	7	NE	NE	TRUE
1763	gpt-4o-mini	10	8	NE	NE	TRUE
1764	gpt-4o-mini	10	9	EM	EM	TRUE
1765	gpt-4o-mini	10	10	EM	NE	FALSE
1766	gpt-4o-mini	10	11	EM	NE	FALSE
1767	gpt-4o-mini	10	12	EM	NE	FALSE
1768	gpt-4o-mini	10	13	EM	NE	FALSE
1769	gpt-4o-mini	10	14	NE	NE	TRUE
1770	gpt-4o-mini	10	15	EM	NE	FALSE
1771	gpt-4o-mini	10	16	NE	NE	TRUE
1772	gpt-4o-mini	10	17	NE	NE	TRUE
1773	gpt-4o-mini	10	18	NE	NE	TRUE
1774	gpt-4o-mini	10	19	NE	NE	TRUE
1775	gpt-4o-mini	10	20	NE	NE	TRUE
1776	gpt-4o-mini	10	21	NE	NE	TRUE
1777	gpt-4o-mini	10	22	NE	NE	TRUE
1778	gpt-4o-mini	10	23	NE	SE	FALSE
1779	gpt-4o-mini	10	24	NE	NE	TRUE
1780	gpt-4o-mini	10	25	NE	NE	TRUE
1781	gpt-4o-mini	10	26	NE	NE	TRUE
1782	gpt-4o-mini	10	27	EM	SE	FALSE
1783	gpt-4o-mini	10	28	NE	NE	TRUE
1784	gpt-4o-mini	10	29	EM	SE	FALSE
1785	gpt-4o-mini	10	30	EM	NE	FALSE
1786	gpt-4o-mini	10	31	EM	SE	FALSE
1787	gpt-4o-mini	10	32	EM	SE	FALSE
1788	gpt-4o-mini	10	33	NE	SE	FALSE
1789	gpt-4o-mini	10	34	NE	NE	TRUE
1790	gpt-4o-mini	10	35	EM	NE	FALSE
1791	gpt-4o-mini	10	36	NE	NE	TRUE
1792	gpt-4o-mini	10	37	EM	SE	FALSE
1793	gpt-4o-mini	10	38	EM	NE	FALSE
1794	gpt-4o-mini	10	39	NE	NE	TRUE
1795	gpt-4o-mini	10	40	SE	NE	FALSE
1796	gpt-4o-mini	10	41	EM	NE	FALSE
1797	gpt-4o-mini	10	42	EM	EM	TRUE
1798	gpt-4o-mini	10	43	NE	NE	TRUE
1799	gpt-4o-mini	10	44	NE	SE	FALSE
1800	gpt-4o-mini	10	45	EM	SE	FALSE
1801	gpt-4o	1	1	NE	SE	FALSE
1802	gpt-4o	1	2	NE	SE	FALSE
1803	gpt-4o	1	3	EM	NE	FALSE
1804	gpt-4o	1	4	NE	SE	FALSE
1805	gpt-4o	1	5	NE	NE	TRUE
1806	gpt-4o	1	6	NE	SE	FALSE
1807	gpt-4o	1	7	NE	NE	TRUE
1808	gpt-4o	1	8	NE	NE	TRUE
1809	gpt-4o	1	9	EM	EM	TRUE
1810	gpt-4o	1	10	NE	NE	TRUE
1811	gpt-4o	1	11	NE	NE	TRUE
1812	gpt-4o	1	12	NE	NE	TRUE
1813	gpt-4o	1	13	NE	NE	TRUE
1814	gpt-4o	1	14	NE	NE	TRUE
1815	gpt-4o	1	15	NE	NE	TRUE
1816	gpt-4o	1	16	NE	NE	TRUE
1817	gpt-4o	1	17	NE	NE	TRUE
1818	gpt-4o	1	18	NE	NE	TRUE
1819	gpt-4o	1	19	NE	NE	TRUE
1820	gpt-4o	1	20	NE	NE	TRUE
1821	gpt-4o	1	21	NE	NE	TRUE
1822	gpt-4o	1	22	NE	NE	TRUE
1823	gpt-4o	1	23	NE	SE	FALSE
1824	gpt-4o	1	24	NE	NE	TRUE
1825	gpt-4o	1	25	NE	NE	TRUE
1826	gpt-4o	1	26	NE	NE	TRUE
1827	gpt-4o	1	27	NE	SE	FALSE
1828	gpt-4o	1	28	NE	NE	TRUE
1829	gpt-4o	1	29	EM	SE	FALSE
1830	gpt-4o	1	30	NE	NE	TRUE
1831	gpt-4o	1	31	NE	SE	FALSE
1832	gpt-4o	1	32	NE	SE	FALSE
1833	gpt-4o	1	33	NE	SE	FALSE
1834	gpt-4o	1	34	NE	NE	TRUE
1835	gpt-4o	1	35	NE	NE	TRUE
1836	gpt-4o	1	36	NE	NE	TRUE
1837	gpt-4o	1	37	EM	SE	FALSE
1838	gpt-4o	1	38	NE	NE	TRUE
1839	gpt-4o	1	39	NE	NE	TRUE
1840	gpt-4o	1	40	SE	NE	FALSE
1841	gpt-4o	1	41	EM	NE	FALSE
1842	gpt-4o	1	42	EM	EM	TRUE
1843	gpt-4o	1	43	NE	NE	TRUE
1844	gpt-4o	1	44	NE	SE	FALSE
1845	gpt-4o	1	45	EM	SE	FALSE
1846	gpt-4o	2	1	NE	SE	FALSE
1847	gpt-4o	2	2	NE	SE	FALSE
1848	gpt-4o	2	3	NE	NE	TRUE
1849	gpt-4o	2	4	SE	SE	TRUE
1850	gpt-4o	2	5	NE	NE	TRUE
1851	gpt-4o	2	6	NE	SE	FALSE
1852	gpt-4o	2	7	NE	NE	TRUE
1853	gpt-4o	2	8	NE	NE	TRUE
1854	gpt-4o	2	9	EM	EM	TRUE
1855	gpt-4o	2	10	NE	NE	TRUE
1856	gpt-4o	2	11	EM	NE	FALSE
1857	gpt-4o	2	12	NE	NE	TRUE
1858	gpt-4o	2	13	NE	NE	TRUE
1859	gpt-4o	2	14	NE	NE	TRUE
1860	gpt-4o	2	15	NE	NE	TRUE
1861	gpt-4o	2	16	NE	NE	TRUE
1862	gpt-4o	2	17	NE	NE	TRUE
1863	gpt-4o	2	18	NE	NE	TRUE
1864	gpt-4o	2	19	NE	NE	TRUE
1865	gpt-4o	2	20	NE	NE	TRUE
1866	gpt-4o	2	21	NE	NE	TRUE
1867	gpt-4o	2	22	NE	NE	TRUE
1868	gpt-4o	2	23	NE	SE	FALSE
1869	gpt-4o	2	24	NE	NE	TRUE
1870	gpt-4o	2	25	EM	NE	FALSE
1871	gpt-4o	2	26	NE	NE	TRUE
1872	gpt-4o	2	27	NE	SE	FALSE
1873	gpt-4o	2	28	NE	NE	TRUE
1874	gpt-4o	2	29	EM	SE	FALSE
1875	gpt-4o	2	30	NE	NE	TRUE
1876	gpt-4o	2	31	NE	SE	FALSE
1877	gpt-4o	2	32	NE	SE	FALSE
1878	gpt-4o	2	33	NE	SE	FALSE
1879	gpt-4o	2	34	NE	NE	TRUE
1880	gpt-4o	2	35	NE	NE	TRUE
1881	gpt-4o	2	36	NE	NE	TRUE
1882	gpt-4o	2	37	EM	SE	FALSE
1883	gpt-4o	2	38	NE	NE	TRUE
1884	gpt-4o	2	39	NE	NE	TRUE
1885	gpt-4o	2	40	SE	NE	FALSE
1886	gpt-4o	2	41	NE	NE	TRUE
1887	gpt-4o	2	42	EM	EM	TRUE
1888	gpt-4o	2	43	NE	NE	TRUE
1889	gpt-4o	2	44	NE	SE	FALSE
1890	gpt-4o	2	45	EM	SE	FALSE
1891	gpt-4o	3	1	NE	SE	FALSE
1892	gpt-4o	3	2	NE	SE	FALSE
1893	gpt-4o	3	3	EM	NE	FALSE
1894	gpt-4o	3	4	NE	SE	FALSE
1895	gpt-4o	3	5	NE	NE	TRUE
1896	gpt-4o	3	6	SE	SE	TRUE
1897	gpt-4o	3	7	NE	NE	TRUE
1898	gpt-4o	3	8	NE	NE	TRUE
1899	gpt-4o	3	9	EM	EM	TRUE
1900	gpt-4o	3	10	NE	NE	TRUE
1901	gpt-4o	3	11	NE	NE	TRUE
1902	gpt-4o	3	12	NE	NE	TRUE
1903	gpt-4o	3	13	NE	NE	TRUE
1904	gpt-4o	3	14	NE	NE	TRUE
1905	gpt-4o	3	15	NE	NE	TRUE
1906	gpt-4o	3	16	NE	NE	TRUE
1907	gpt-4o	3	17	NE	NE	TRUE
1908	gpt-4o	3	18	NE	NE	TRUE
1909	gpt-4o	3	19	NE	NE	TRUE
1910	gpt-4o	3	20	NE	NE	TRUE
1911	gpt-4o	3	21	NE	NE	TRUE
1912	gpt-4o	3	22	NE	NE	TRUE
1913	gpt-4o	3	23	NE	SE	FALSE
1914	gpt-4o	3	24	NE	NE	TRUE
1915	gpt-4o	3	25	NE	NE	TRUE
1916	gpt-4o	3	26	NE	NE	TRUE
1917	gpt-4o	3	27	NE	SE	FALSE
1918	gpt-4o	3	28	NE	NE	TRUE
1919	gpt-4o	3	29	EM	SE	FALSE
1920	gpt-4o	3	30	NE	NE	TRUE
1921	gpt-4o	3	31	NE	SE	FALSE
1922	gpt-4o	3	32	NE	SE	FALSE
1923	gpt-4o	3	33	NE	SE	FALSE
1924	gpt-4o	3	34	NE	NE	TRUE
1925	gpt-4o	3	35	NE	NE	TRUE
1926	gpt-4o	3	36	NE	NE	TRUE
1927	gpt-4o	3	37	NE	SE	FALSE
1928	gpt-4o	3	38	NE	NE	TRUE
1929	gpt-4o	3	39	NE	NE	TRUE
1930	gpt-4o	3	40	SE	NE	FALSE
1931	gpt-4o	3	41	NE	NE	TRUE
1932	gpt-4o	3	42	EM	EM	TRUE
1933	gpt-4o	3	43	NE	NE	TRUE
1934	gpt-4o	3	44	NE	SE	FALSE
1935	gpt-4o	3	45	EM	SE	FALSE
1936	gpt-4o	4	1	NE	SE	FALSE
1937	gpt-4o	4	2	NE	SE	FALSE
1938	gpt-4o	4	3	NE	NE	TRUE
1939	gpt-4o	4	4	NE	SE	FALSE
1940	gpt-4o	4	5	NE	NE	TRUE
1941	gpt-4o	4	6	NE	SE	FALSE
1942	gpt-4o	4	7	SE	NE	FALSE
1943	gpt-4o	4	8	NE	NE	TRUE
1944	gpt-4o	4	9	EM	EM	TRUE
1945	gpt-4o	4	10	NE	NE	TRUE
1946	gpt-4o	4	11	NE	NE	TRUE
1947	gpt-4o	4	12	NE	NE	TRUE
1948	gpt-4o	4	13	NE	NE	TRUE
1949	gpt-4o	4	14	NE	NE	TRUE
1950	gpt-4o	4	15	NE	NE	TRUE
1951	gpt-4o	4	16	NE	NE	TRUE
1952	gpt-4o	4	17	NE	NE	TRUE
1953	gpt-4o	4	18	NE	NE	TRUE
1954	gpt-4o	4	19	NE	NE	TRUE
1955	gpt-4o	4	20	NE	NE	TRUE
1956	gpt-4o	4	21	NE	NE	TRUE
1957	gpt-4o	4	22	NE	NE	TRUE
1958	gpt-4o	4	23	NE	SE	FALSE
1959	gpt-4o	4	24	NE	NE	TRUE
1960	gpt-4o	4	25	NE	NE	TRUE
1961	gpt-4o	4	26	NE	NE	TRUE
1962	gpt-4o	4	27	NE	SE	FALSE
1963	gpt-4o	4	28	NE	NE	TRUE
1964	gpt-4o	4	29	EM	SE	FALSE
1965	gpt-4o	4	30	NE	NE	TRUE
1966	gpt-4o	4	31	NE	SE	FALSE
1967	gpt-4o	4	32	NE	SE	FALSE
1968	gpt-4o	4	33	NE	SE	FALSE
1969	gpt-4o	4	34	NE	NE	TRUE
1970	gpt-4o	4	35	NE	NE	TRUE
1971	gpt-4o	4	36	NE	NE	TRUE
1972	gpt-4o	4	37	EM	SE	FALSE
1973	gpt-4o	4	38	NE	NE	TRUE
1974	gpt-4o	4	39	NE	NE	TRUE
1975	gpt-4o	4	40	SE	NE	FALSE
1976	gpt-4o	4	41	NE	NE	TRUE
1977	gpt-4o	4	42	EM	EM	TRUE
1978	gpt-4o	4	43	NE	NE	TRUE
1979	gpt-4o	4	44	NE	SE	FALSE
1980	gpt-4o	4	45	EM	SE	FALSE
1981	gpt-4o	5	1	NE	SE	FALSE
1982	gpt-4o	5	2	NE	SE	FALSE
1983	gpt-4o	5	3	EM	NE	FALSE
1984	gpt-4o	5	4	NE	SE	FALSE
1985	gpt-4o	5	5	NE	NE	TRUE
1986	gpt-4o	5	6	NE	SE	FALSE
1987	gpt-4o	5	7	NE	NE	TRUE
1988	gpt-4o	5	8	NE	NE	TRUE
1989	gpt-4o	5	9	EM	EM	TRUE
1990	gpt-4o	5	10	NE	NE	TRUE
1991	gpt-4o	5	11	EM	NE	FALSE
1992	gpt-4o	5	12	NE	NE	TRUE
1993	gpt-4o	5	13	NE	NE	TRUE
1994	gpt-4o	5	14	NE	NE	TRUE
1995	gpt-4o	5	15	NE	NE	TRUE
1996	gpt-4o	5	16	NE	NE	TRUE
1997	gpt-4o	5	17	NE	NE	TRUE
1998	gpt-4o	5	18	NE	NE	TRUE
1999	gpt-4o	5	19	NE	NE	TRUE
[truncated: 7,901 more rows]
